# Supplementary material for: Expression and Regulatory Network Analysis of miR-140-3p, a New Potential Serum Biomarker for Autism Spectrum Disorder
Source: Front Mol Neurosci. 2017 Aug 10;10:250. doi: 10.3389/fnmol.2017.00250 (PMC5554380; doi:10.3389/fnmol.2017.00250)
Supplement: Supplementary File 1 — MiRNA profiling raw data: Ct values for TLDA panel A and B. Customized normalization approach. [file DataSheet1.xlsx]

## Sheet: Index
1. Ct values for TLDA panel A. Before computing median and mean Ct values for each sample, we excluded flagged wells. In this sheet we show how.
2. Stable miRNAs for TLDA panel A. We used Pearson correlation to identify miRNAs whose expression profile was closer (more positively correlated) to median and mean Ct values. These miRNAs represented the best endogenous controls within Panel A cards. In this sheet we show: the calculation of median and mean Ct values; the computation of Pearson correlation between each miRNA Ct values and both …
3. Ct values for TLDA panel B. Before computing median and mean Ct values for each sample, we excluded flagged wells. In this sheet we show how.
4. Stable miRNAs for TLDA panel B. We used Pearson correlation to identify miRNAs whose expression profile was closer (more positively correlated) to median and mean Ct values. These miRNAs represented the best endogenous controls within Panel B cards. In this sheet we show: the calculation of median and mean Ct values; the computation of Pearson correlation between each miRNA Ct values and both …
In this file, we used a general matrix, reporting all profiling samples, to show how our customized normalization approach works and to justify the use of miR-146a and miR-223* as endogenous controls in our study. The normalization procedure, described here, was independently carried out for each pairwise comparison of panels A and B. Normalization to three top stable miRNAs was used in each comp…

## Sheet: 1. Panel A Ct values
Detector	ASD #1	ASD #2	ASD #3	ASD #4	NC #1	NC #2	NC #3	TS #1	TS #2	TS #3	TS #4	TS #5	TS+ASD #1	TS+ASD #2	TS+ASD #3	TS+ASD #4		We have assigned a Ct value of 40 to all undetermined curves.
ath-miR159a-000338	31.0985	40	40	40	40	25.8414	6.58356	40	31.1245	27.4802	40	40	30.367	37.6987	3.8254	34.5975		Yellow cells represent flagged wells (minor fluorescence fluctuations recorded by the instrument).
hsa-let-7a-000377	40	40	33.2407	40	24.144	22.366	25.2493	24.3128	27.9569	31.6702	23.3696	24.2256	34.0809	28.399	40	33.5147
hsa-let-7b-002619	28.8145	24.4865	27.9175	25.503	22.0168	20.9581	22.0438	19.5594	20.5572	19.7528	19.019	20.3326	23.5155	24.0934	23.9262	26.4338
hsa-let-7c-000379	40	40	40	40	25.8731	25.3891	26.7041	29.136	30.9801	30.823	28.8257	29.8344	39.1967	40	40	40
hsa-let-7d-002283	33.0482	31.1359	29.0699	31.9893	26.188	25.5039	26.4612	22.9589	23.2448	24.41	23.5642	22.6141	28.0748	28.6357	29.0211	30.6993
hsa-let-7e-002406	27.9821	29.331	28.2179	31.5385	21.9542	22.0933	22.8956	21.1641	22.7045	23.2394	20.7121	20.883	26.598	26.0633	27.4812	28.6819
hsa-let-7f-000382	40	40	9.45566	4.46784	24.0885	23.5929	22.2331	24.1498	22.0113	22.9065	22.2104	22.1176	40	40	40	40
hsa-let-7g-002282	34.9243	29.9356	31.5893	30.0852	24.7097	24.0895	25.1475	22.9925	24.339	26.7574	22.8379	24.2506	27.291	30.2577	28.9052	32.029
hsa-miR-100-000437	28.4946	40	9.34538	26.6234	40	24.95	27.4184	28.2384	36.2223	32.5093	23.3167	32.5949	35.5121	40	40	15.8096
hsa-miR-1-002222	40	40	35.9728	40	25.0385	26.8483	27.6854	28.6358	29.8436	36.9791	28.1908	30.158	40	40	36.4767	40
hsa-miR-101-002253	40	40	40	40	29.8053	29.0111	29.3178	28.5017	33.3074	31.975	29.2171	29.1574	40	40	40	30.3277
hsa-miR-103-000439	32.1368	32.7946	30.4489	40	23.6809	22.8746	23.6903	22.1578	23.6906	23.9627	23.1037	23.195	28.9079	29.4861	27.2175	32.062
hsa-miR-105-002167	40	40	40	32.1667	25.742	40	30.7178	30.0913	28.2704	25.6026	29.8635	28.0487	40	40	14.7376	40
hsa-miR-106a-002169	29.9676	25.5773	26.5713	26.9638	20.5961	20.1813	20.9648	17.8136	19.5582	19.5292	18.5508	18.3473	25.9982	25.5622	25.4687	27.1748
hsa-miR-106b-000442	35.9813	29.5307	32.002	32.4385	25.9686	24.8648	25.9769	23.6704	25.4631	25.6638	24.4292	23.9413	31.3082	30.6545	29.8066	31.7565
hsa-miR-107-000443	29.3483	40	40	34.7295	26.6497	25.0396	26.7932	28.7887	27.2172	26.5267	27.7944	28.692	27.3623	11.4179	30.3816	33.0598
hsa-miR-10a-000387	40	32.1935	34.0602	32.0946	29.7082	29.2535	30.0271	27.5928	28.0455	27.861	26.7032	28.2843	40	11.7614	40	29.5795
hsa-miR-10b-002218	40	36.6794	36.9333	36.8308	26.6192	26.4108	29.5512	26.1409	30.1018	29.7617	27.2194	27.2229	40	32.8846	40	35.989
hsa-miR-122-002245	34.1184	29.1243	33.1335	40	25.432	24.9664	25.4753	23.4178	23.5408	22.5866	22.6345	22.4474	31.4825	29.0356	31.2313	28.2074
hsa-miR-125a-3p-002199	35.1486	35.7453	32.4819	33.7976	28.5167	28.8124	30.6018	31.3087	29.3617	30.1137	30.4076	28.9608	34.5966	36.5788	32.0597	33.3564
hsa-miR-125a-5p-002198	32.2378	32.4633	33.4124	31.5288	26.9671	27.4239	26.9204	28.414	28.839	32.245	26.7209	29.0359	30.2378	30.7755	30.3199	31.8115
hsa-miR-125b-000449	35.9996	34.3486	40	40	29.3533	27.0143	29.0119	28.6623	28.7263	28.6956	27.1035	29.0493	40	36.582	28.3273	4.60732
hsa-miR-126-002228	25.5126	23.9891	24.9422	25.5591	20.4308	19.6225	21.0813	19.2717	20.8196	22.9013	19.2973	20.9819	23.3526	24.0728	23.5421	24.9899
hsa-miR-127-000452	40	40	34.6501	40	27.9637	27.2109	27.7155	26.3738	27.9432	30.5434	26.2234	27.5997	18.0544	40	33.009	40
hsa-miR-127-5p-002229	26.0869	30.96	25.0589	40	23.9453	24.7569	40	23.7397	21.6679	23.6502	40	40	25.8122	31.328	23.7843	26.4569
hsa-miR-128a-002216	40	40	40	40	24.4313	22.9526	25.0417	29.1311	30.9875	30.6278	29.1273	29.073	37.0514	35.8928	32.3585	40
hsa-miR-129-000590	11.9562	40	33.2465	40	20.0271	22.2429	17.9782	40	40	18.6899	21.462	32.7108	40	34.3171	29.942	33.8599
hsa-miR-130a-000454	34.0437	29.9	40	30.4956	23.3359	22.6172	26.4338	23.1344	23.4158	23.2333	23.7675	23.9243	30.427	29.2788	31.099	30.0003
hsa-miR-130b-000456	33.1406	40	31.2276	34.9754	21.9119	21.7692	24.4214	24.0702	25.3347	26.3069	25.8965	24.774	31.0106	31.2866	35.5041	34.3669
hsa-miR-132-000457	40	40	32.0119	28.1995	21.5639	22.3714	22.8827	21.3139	21.0496	20.8172	21.8712	21.8423	36.2788	29.3637	30.6205	29.6251
hsa-miR-133a-002246	31.9973	31.506	32.645	29.1999	25.9646	25.9991	29.2715	24.2975	25.6633	27.201	23.9815	24.9849	30.9029	40	30.333	30.9439
hsa-miR-133b-002247	40	40	40	40	22.5055	26.2406	30.2912	30.8361	31.7683	35.9298	30.0562	29.2791	17.0568	34.2086	31.1665	40
hsa-miR-135a-000460	40	40	40	33.1605	29.1657	32.0484	29.7815	33.6728	40	35.9816	32.8279	35.9081	16.1794	5.17493	40	29.1144
hsa-miR-135b-002261	40	31.3528	5.71292	18.8932	30.5763	27.5928	29.5169	33.7133	29.7882	32.2078	32.7507	19.3179	18.3112	8.12161	30.0159	40
hsa-miR-136-000592	40	31.675	31.2227	33.6428	26.4528	28.3374	26.6938	28.5617	26.9289	21.4494	29.1506	31.4764	31.2101	31.4131	33.0279	30.0656
hsa-miR-138-002284	35.9873	33.4089	34.8835	31.9236	24.8656	22.8019	21.7679	29.7938	32.1429	30.4225	29.9905	32.2738	35.6564	11.8011	40	40
hsa-miR-139-3p-002313	31.6777	30.6248	32.9012	33.9505	25.0047	25.1074	24.6672	26.7187	27.9278	28.9337	26.4143	26.6044	30.5725	36.4572	31.1553	30.8227
hsa-miR-139-5p-002289	29.9459	27.256	28.51	28.5898	24.8328	24.212	24.4905	23.0701	24.0633	25.7131	23.0238	24.4428	28.2746	29.1545	28.0517	29.3939
hsa-miR-140-3p-002234	29.9931	27.5396	29.0373	28.7935	29.96	27.8337	28.5717	26.5808	27.8451	28.093	27.3906	27.9256	28.9296	28.9026	29.2544	30.0332
hsa-miR-141-000463	40	40	34.7146	40	27.3365	24.8687	27.6789	31.7893	35.9209	33.0644	31.0041	33.7472	40	40	17.0545	31.1691
hsa-miR-142-3p-000464	33.9697	31.635	33.9459	33.6998	25.0066	23.8425	26.0037	23.6926	24.9968	27.6229	24.3705	24.3264	30.9083	30.939	31.5007	34.2578
hsa-miR-142-5p-002248	40	40	40	32.4783	35.8944	34.0686	36.8879	33.3564	36.1902	38	34.8688	33.7717	35.9469	33.9172	36.6178	35.0287
hsa-miR-143-002249	33.9378	35.9805	40	40	29.5404	27.7585	29.6315	27.3663	28.17	29.9382	27.7604	28.1031	25.6927	27.2539	24.0779	24.4656
hsa-miR-145-002278	33.9324	31.948	31.8448	40	26.4975	24.7105	26.1443	25.6613	27.4457	30.9622	26.1186	25.9456	31.6442	32.9584	30.9583	40
hsa-miR-146a-000468	27.6887	25.6938	26.0836	26.1932	20.3269	19.9485	21.0983	19.5712	20.9902	22.815	20.6773	20.8319	24.8933	25.9547	25.2315	26.756
hsa-miR-146b-001097	29.9874	26.8174	28.0999	28.4835	24.9156	22.8781	24.9747	23.589	25.0031	25.9698	23.663	24.7717	27.418	27.1955	27.5431	28.5854
hsa-miR-146b-3p-002361	40	40	7.36282	40	31.7631	31.9871	33.7649	32.4431	31.6468	35.4867	31.2029	33.9655	28.5894	12.5793	40	40
hsa-miR-147-000469	40	40	40	40	40	33.6077	40	40	40	40	40	1.0494	40	40	28.8257	40
hsa-miR-147b-002262	27.5081	40	40	40	29.303	31.1962	25.2463	28.2311	40	36.1519	26.8428	28.736	35.8581	40	40	40
hsa-miR-148a-000470	40	32.1599	40	34.1452	26.66	26.6048	27.8334	26.164	27.4062	27.122	26.2697	26.4191	32.405	32.9732	32.8869	33.953
hsa-miR-148b-000471	40	40	40	40	30.0022	29.5777	30.8041	28.9079	30.2566	31.7518	29.9965	29.6123	33.0482	40	40	34.9663
hsa-miR-149-002255	40	29.8983	20.9688	9.96784	31.0875	26.3087	32.3539	40	28.1823	28.9355	32.34	40	40	40	40	14.0085
hsa-miR-150-000473	25.4747	22.7569	24.6767	23.8749	21.6309	19.9462	21.3258	21.6555	22.6771	22.1589	21.6855	21.4375	24.2623	24.5367	25.0124	24.1369
hsa-miR-152-000475	35.98	33.1364	33.3777	40	31.9712	30.2949	33.851	28.888	30.8475	31.627	28.3481	29.0804	32.4233	32.7204	31.4947	34.9718
hsa-miR-154-000477	40	40	40	40	40	40	40	40	40	40	38	40	40	40	40	40
hsa-miR-155-002623	29.7537	28.9791	30.3733	30.2137	13.9082	13.5763	14.9859	13.1345	13.5876	14.0292	15.1725	11.405	31.0299	31.8922	31.8134	32.6244
hsa-miR-15a-000389	35.5155	40	40	40	26.2026	24.795	25.9113	26.4037	27.9874	29.6146	24.6018	26.2413	40	40	29.2413	30.7192
hsa-miR-15b-000390	36.7036	27.782	28.743	32.4585	25.2125	24.2733	25.4743	20.5814	21.9102	24.2694	19.8134	20.632	24.8554	28.5113	27.5304	27.9839
hsa-miR-16-000391	24.9536	22.5203	23.8389	24.7326	20.5894	19.4431	19.9575	17.6698	20.1492	18.8222	18.3142	17.9496	23.2291	22.2525	23.1732	23.8552
hsa-miR-17-002308	30.0119	26.8506	28.2365	28.7412	20.7982	20.2635	21.2424	19.4051	21.3455	21.2276	20.1796	19.9994	27.6211	27.2514	27.1476	28.6232
hsa-miR-181a-000480	40	34.0248	36.913	33.303	27.6013	27.2482	28.0144	25.8153	27.5456	29.5486	27.0546	25.6667	40	34.9887	32.1872	40
hsa-miR-181c-000482	40	40	40	38.1027	29.71	29.0206	30.5851	29.767	15.061	25.9571	40	28.16	40	40	37.3252	40
hsa-miR-182-002334	35.9434	32.466	40	32.9432	28.9538	27.2225	26.2405	31.3631	31.518	34.4659	30.4341	30.5213	33.077	31.9184	40	34.9813
hsa-miR-183-002269	40	31.6579	35.2764	26.546	33.445	33.038	31.6556	30.5761	30.3624	34.0527	30.2062	31.319	29.4745	32.0471	30.7671	40
hsa-miR-184-000485	40	40	40	40	27.5616	24.6277	23.6506	26.7533	40	25.1197	23.9273	26.5336	5.25917	27.3878	6.88313	40
hsa-miR-185-002271	31.9005	30.322	30.5619	31.1254	28.9842	27.1526	28.9356	23.1329	22.3597	26.4881	23.7917	25.7916	31.6382	30.5959	30.0401	35.5576
hsa-miR-186-002285	29.5804	27.0881	29.5782	29.0385	23.9799	23.4809	24.1809	19.889	27.6893	23.0801	21.0488	20.8677	27.8714	27.3662	27.8485	29.6334
hsa-miR-188-3p-002106	40	25.7221	24.1267	23.2563	8.07581	25.8968	31.9902	31.1602	40	27.1611	28.4032	24.1022	14.7141	30.7243	31.667	40
hsa-miR-18a-002422	34.3184	32.9162	32.7247	31.6626	27.2708	26.3142	27.9368	23.4175	25.2214	25.4833	23.6275	23.8312	30.72	30.79	30.2986	31.6275
hsa-miR-18b-002217	34.3227	32.7237	35.9205	33.7251	32.2973	30.9326	32.0623	27.7461	32.6103	30.943	29.0244	29.1654	31.9148	33.5927	31.0907	33.0867
hsa-miR-190-000489	35.0528	29.8264	32.9556	32.1218	32.453	35.2055	32.0839	29.6896	34.8565	40	31.127	30.1502	31.0312	30.6569	29.6366	32.1744
hsa-miR-191-002299	25.9657	24.0006	25.0113	24.2386	19.9986	19.7485	20.3223	18.6574	34.0377	22.3395	19.2904	19.641	23.2105	24.2458	22.4266	25.3027
hsa-miR-192-000491	35.3903	27.8529	30.4509	30.2239	33.2467	30.4176	35.8262	32.3183	40	33.5949	32.2283	32.9406	30.0465	29.3771	30.5993	28.7607
hsa-miR-193a-3p-002250	29.4468	32.818	28.0779	40	18.6632	32.514	40	33.3308	21.211	22.8902	40	32.7071	33.9921	28.7024	29.2866	40
hsa-miR-193a-5p-002281	32.0461	33.4493	32.7884	31.8941	26.012	25.9557	25.9763	25.2167	38.698	25.071	24.593	24.6609	30.6765	30.0831	30.148	31.4466
hsa-miR-193b-002367	29.9257	28.3798	30.3488	32.5815	40	24.9724	26.7269	23.5349	11.5499	24.0898	22.7944	24.2968	35.4522	30.1836	30.1083	28.9926
hsa-miR-194-000493	35.5493	32.2847	40	34.6429	40	27.4271	27.705	26.0729	40	28.6023	23.5032	40	32.0329	40	31.2342	6.04197
hsa-miR-195-000494	29.8889	26.4723	27.4955	28.2227	25.9363	25.5578	25.8197	20.8561	24.278	22.4378	22.3919	21.6503	25.9812	26.0706	27.1031	27.2639
hsa-miR-196b-002215	40	40	35.1555	40	30.4497	25.186	30.8623	30.724	33.7462	36.1089	29.5635	30.5775	25.6782	31.1667	29.7086	37.6754
hsa-miR-197-000497	29.0682	27.2395	28.348	26.9622	22.4817	24.3769	23.7177	19.1489	21.3771	21.2437	21.558	20.9286	26.3838	25.9118	26.2259	27.0312
hsa-miR-198-002273	40	40	40	40	40	40	40	20.8674	19.5279	40	40	18.6705	40	21.8083	22.736	40
hsa-miR-199a-000498	36.8119	40	40	40	23.6334	26.6672	31.127	28.257	28.8625	30.9773	28.9651	30.2851	33.4306	40	33.7977	40
hsa-miR-199a-3p-002304	31.9899	30.9072	31.1838	32.28	24.2953	24.2607	25.2048	23.5298	25.0642	27.382	24.2146	24.1626	30.9795	29.977	29.7159	32.8192
hsa-miR-199b-000500	40	40	40	40	30.0252	29.1466	29.4314	27.2244	28.9821	26.632	30.5558	22.6409	40	27.5713	40	27.5533
hsa-miR-19a-000395	29.2669	28.3338	29.0938	29.8667	23.6297	22.9489	23.5353	22.1534	24.5891	23.69	22.8575	23.0026	28.5631	27.0735	28.5435	29.9467
hsa-miR-19b-000396	24.5037	24.9473	24.9376	25.3616	19.3079	18.9149	19.9799	17.9144	20.1233	19.5087	19.2657	18.9056	24.0837	22.972	24.4494	25.5987
hsa-miR-200a-000502	40	32.6027	40	40	24.3278	21.9	27.539	27.0363	29.2849	28.2712	8.54126	27.4412	40	16.771	33.7174	34.7579
hsa-miR-200b-002251	30.9536	30.3689	33.0158	7.11545	27.9	25.6092	28.5076	26.6808	28.5028	28.353	28.0209	26.7389	30.0456	40	30.4778	40
hsa-miR-200c-002300	40	32.0689	36.7231	30.7715	26.4933	26.2542	26.4439	26.0381	26.9214	30.5431	26.1518	27.0524	34.7955	33.1735	29.6991	40
hsa-miR-202-002363	40	33.2172	33.9755	40	35.6043	33.3531	35.9217	32.5771	34.6347	34.4733	36.4262	33.9827	30.5824	34.2351	40	37.1834
hsa-miR-203-000507	31.3436	38	29.3269	31.0957	30.0967	30.4265	32.3458	29.2731	30.1006	29.6483	30.1664	28.991	40	31.8282	40	29.9906
hsa-miR-204-000508	32.1392	30.4504	29.8905	36.5575	12.966	24.4126	8.25319	13.0388	13.5664	11.9407	13.2159	13.3684	26.1334	36.2777	34.2712	40
hsa-miR-205-000509	40	29.2464	33.0316	40	26.5576	25.0074	25.5388	40	40	25.8139	29.0821	23.459	32.8383	40	40	27.6273
hsa-miR-208-000511	28.2933	17.297	8.24445	35.8568	25.1787	30.5677	32.199	32.9484	33.651	36.354	40	30.3141	27.1467	33.3617	30.9518	28.7409
hsa-miR-208b-002290	13.3665	40	31.4095	32.5708	21.7971	30.2973	36.8798	40	30.1749	40	40	40	29.5938	30.6707	28.9525	28.742
hsa-miR-20a-000580	28.9994	27.8333	28.4973	29.1732	21.9538	21.2422	21.8734	20.2133	23.5383	21.7316	20.7905	21.6571	27.2664	26.8107	26.7576	29.6189
hsa-miR-20b-001014	33.7926	30.5703	31.0862	32.0437	25.4092	24.9414	25.3689	24.072	26.2321	25.5817	24.9956	24.8894	31.655	30.2871	30.7593	31.9466
hsa-miR-210-000512	29.3627	27.2981	29.3428	27.8591	23.9645	24.5244	24.4438	24.8831	25.9385	25.3337	26.2256	24.9137	29.0915	29.5079	30.3917	30.4497
hsa-miR-21-000397	40	30.8108	33.0473	33.3628	21.5692	20.1276	21.9229	20.3381	22.7825	22.414	22.2208	21.3733	30.0843	30.2108	30.0307	32.9453
hsa-miR-211-000514	28.9457	14.7786	31.6862	30.4748	40	40	40	33.4815	32.8495	32.2504	33.6688	6.18147	8.51598	30.9537	40	8.70861
hsa-miR-212-000515	31.0691	35.8053	40	40	21.2154	18.4465	20.9131	18.0977	17.3638	16.5367	17.9453	18.1107	27.6165	6.53564	23.1596	40
hsa-miR-214-002306	12.4749	30.8799	31.3736	31.4862	28.6556	25.6893	28.002	27.4553	28.6343	27.1532	27.7105	28.8699	34.4391	31.5415	29.7233	40
hsa-miR-215-000518	40	4.8765	30.2052	29.3033	29.285	26.0071	32.1893	24.6482	28.2674	26.3196	28.8918	24.5027	31.7778	29.5176	30.3257	28.6803
hsa-miR-216a-002220	40	25.4166	27.6433	10.8477	24.5877	28.1418	14.6634	30.1096	40	12.5376	40	4.9724	40	32.9095	14.4058	28.9289
hsa-miR-216b-002326	40	40	18.2212	40	40	12.6905	28.9519	35.5333	38.0641	29.9588	21.7822	28.0545	32.533	40	9.96176	40
hsa-miR-217-002337	40	40	40	40	40	40	40	9.66685	16.1892	22.104	21.5152	21.8804	40	40	40	40
hsa-miR-218-000521	40	31.4796	40	40	26.6724	25.7266	26.2989	12.234	12.9577	13.8272	14.6844	12.6671	40	40	31.9022	31.856
hsa-miR-219-000522	40	40	40	40	27.7019	24.9632	21.911	25.5479	15.3264	30.5581	23.8661	30.3075	32.4798	16.7846	26.8047	40
hsa-miR-219-1-3p-002095	40	40	40	40	8.29026	16.4084	40	40	24.7943	26.7873	30.7055	28.6853	40	22.78	40	40
hsa-miR-219-2-3p-002390	28.6806	31.6577	34.2729	29.2321	40	40	40	40	31.8426	40	6.93267	40	40	28.9747	3.59061	24.2205
hsa-miR-220-000523	40	40	40	40	40	40	40	40	40	40	40	40	30.1182	40	40	40
hsa-miR-22-000398	40	32.819	10.6118	40	23.2518	21.2656	25.4375	22.891	28.109	25.7777	24.7928	25.9906	26.3139	32.4875	40	36.7558
hsa-miR-220b-002206	40	40	40	40	40	40	40	40	40	40	40	40	40	40	40	40
hsa-miR-220c-002211	40	40	40	40	40	40	40	17.0836	40	40	3.59552	40	10.9581	40	40	40
hsa-miR-221-000524	33.0521	32.2415	40	34.3426	40	20.6841	21.7459	21.1958	40	25.5725	22.1551	21.9963	29.2255	34.0687	29.3128	32.9114
hsa-miR-222-002276	25.9831	24.7051	25.619	26.0945	30.3396	28.6814	29.3455	27.097	27.7646	30.9668	28.8523	27.793	24.5444	24.1832	25.2662	25.9171
hsa-miR-223-002295	23.9873	23.9639	25.02	25.0185	14.967	14.8715	15.3452	14.0332	15.0103	16.433	15.1902	14.6937	21.6204	20.8455	21.7755	24.301
hsa-miR-224-002099	40	40	40	40	24.9328	24.9258	25.4346	28.3473	29.8189	31.7229	28.1302	29.9774	40	36.7748	28.4455	30.2582
hsa-miR-23a-000399	40	40	40	25.892	27.4938	23.0704	27.5702	26.9603	21.2399	26.9282	26.9982	32.1812	25.2445	40	5.61792	17.7104
hsa-miR-23b-000400	40	40	15.6264	40	25.0445	32.8817	29.4078	6.28221	40	40	28.4691	34.4013	40	40	40	15.0351
hsa-miR-24-000402	23.9345	26.013	23.9565	24.1645	19.7991	19.6201	19.9981	17.5049	18.7923	19.9645	18.1011	18.743	22.5691	22.3922	22.0858	24.3859
hsa-miR-25-000403	36.8976	29.7692	33.3753	32.8454	24.8998	24.574	24.5483	21.1651	23.1354	22.1532	21.9777	21.5567	28.703	30.106	31.0726	30.6933
hsa-miR-26a-000405	32.5906	31.9614	31.1333	31.7027	22.9941	21.9063	23.532	21.5958	22.9915	25.9922	21.877	22.3588	30.937	30.2554	29.6225	31.356
hsa-miR-26b-000407	34.0179	27.1403	29.8999	31.2732	24.9791	23.67	25.0636	21.0319	23.4802	23.8107	21.6082	22.086	28.6579	27.6656	27.4996	29.3192
hsa-miR-27a-000408	34.1026	32.4796	32.1543	40	25.5937	24.9153	26.2814	22.7272	23.9484	25.3663	23.1788	22.9699	28.9727	32.6641	27.235	32.1086
hsa-miR-27b-000409	40	18.414	20.1215	40	21.96	23.0663	24.9706	22.4377	23.8935	21.6351	22.1017	23.7959	40	40	40	27.5427
hsa-miR-28-000411	40	34.0658	35.1173	35.946	28.7665	26.6562	28.4415	26.2989	27.9279	31.6397	27.1046	28.1554	33.2157	32.5017	32.5352	35.7265
hsa-miR-28-3p-002446	30.7486	25.9756	27.2911	28.2088	26.0524	25.7862	26.5434	21.8248	21.4611	24.5398	19.4542	21.2008	27.5438	27.3973	27.3727	25.9287
hsa-miR-296-000527	40	35.9997	40	34.9619	21.4507	23.1613	23.8941	27.5277	28.1308	27.8012	28.1262	27.9203	40	10.447	5.3357	15.1742
hsa-miR-296-3p-002101	40	40	4.33057	34.4096	32.9187	31.5166	29.4436	33.7876	40	35.3389	40	4.34384	40	40	40	40
hsa-miR-298-002190	40	40	8.03457	40	6.6514	34.7628	22.607	34.1413	34.5451	32.7279	40	36.9346	40	40	40	40
hsa-miR-299-3p-001015	40	32.4122	31.6695	33.2839	27.1211	25.9496	27.8007	40	27.3051	28.3949	25.1347	40	32.3907	31.8168	30.9543	21.2472
hsa-miR-299-5p-000600	19.659	20.6117	21.1536	21.1084	14.6613	15.0977	14.4494	15.3583	16.2357	13.9466	16.0714	14.9167	19.514	21.4861	19.4213	21.9503
hsa-miR-29a-002112	30.9571	30.4973	31.3066	30.9753	26.5869	24.9622	26.7901	25.2983	26.0053	27.149	25.8491	25.6692	29.9059	28.8224	27.9186	31.6437
hsa-miR-29b-000413	40	21.6936	37.4209	40	29.0253	27.5816	31.0166	32.0312	28.6619	40	25.0073	30.413	37.0213	31.6064	40	28.6374
hsa-miR-29c-000587	30.9188	29.3963	29.9289	29.8288	33.5282	31.0878	33.9927	30.431	31.5389	32.4618	31.3125	30.647	29.2768	27.5084	28.9661	29.9794
hsa-miR-301-000528	32.8293	30.6305	31.7973	31.5425	26.8035	25.1567	27.2942	23.54	25.0237	26.7592	23.8934	24.2773	30.5648	32.3164	29.8107	31.9994
hsa-miR-301b-002392	36.9641	34.8188	32.1732	31.0468	31.4945	28.8986	34.7161	28.0047	32.6853	27.6985	31.6637	31.3869	30.3248	31.4067	31.8657	32.3858
hsa-miR-302a-000529	40	40	40	34.6475	10.8812	13.0681	11.3591	11.8172	13.1189	11.3158	16.154	13.0021	40	40	6.36936	36.7987
hsa-miR-302b-000531	40	40	40	8.52834	28.9189	29.6152	31.5155	30.7967	40	32.0293	32.4278	32.3705	40	40	40	40
hsa-miR-302c-000533	40	32.1953	29.383	29.8485	30.9177	40	34.852	28.6174	29.1563	28.0561	33.9158	28.6644	27.7186	30.2524	30.1601	29.3802
hsa-miR-30b-000602	30.1597	30.9584	29.9076	30.9584	22.5367	22.0669	23.102	21.0627	22.5518	23.5493	20.5783	21.8639	29.3553	30.0667	29.0558	31.2846
hsa-miR-30c-000419	30.0548	29.0855	29.8249	31.0818	21.9474	21.9544	22.2886	20.9762	22.2963	24.9316	21.0462	21.5844	29.4036	29.3897	29.2336	30.4714
hsa-miR-31-002279	40	28.4373	40	33.739	27.1055	26.7919	5.16518	26.1945	27.6524	27.763	26.6848	26.423	40	32.2463	28.4938	27.7374
hsa-miR-320-002277	28.2155	26.6185	27.4395	26.7229	21.8659	21.632	21.931	20.9827	21.7661	22.4189	21.9283	21.6661	27.1747	27.8401	27.4798	27.8721
hsa-miR-32-002109	27.7634	31.5618	28.1434	28.9269	28.8149	31.3882	31.2682	27.4038	32.5346	20.9865	26.1121	29.9182	29.0819	40	24.4259	35.802
hsa-miR-323-3p-002227	40	40	36.0114	40	15.4005	11.5219	31.2575	9.55604	13.0222	11.1504	13.8712	15.9221	35.1054	35.0623	34.0965	40
hsa-miR-324-3p-002161	36.0102	29.3881	32.5824	30.733	28.4225	27.7556	27.7684	23.6167	25.0808	25.285	25.1162	24.5666	30.815	29.6526	30.1401	31.0411
hsa-miR-324-5p-000539	40	28.9929	13.4985	31.6103	23.5019	21.7088	23.271	24.6463	24.7652	26.8287	24.7964	22.7609	29.641	32.0857	25.4578	33.3231
hsa-miR-325-000540	40	40	40	40	40	40	40	40	33.2269	8.13751	33.6367	18.5572	32.9654	40	27.9672	40
hsa-miR-326-000542	40	36.0821	40	40	28.8921	28.8166	29.4094	27.4608	27.1151	27.576	28.1194	27.6342	40	40	33.1364	40
hsa-miR-328-000543	34.1599	32.9591	33.7163	33.6664	24.9417	24.8148	25.3351	24.2091	25.063	27.1763	24.5934	24.9476	32.8311	32.3178	33.3298	33.1127
hsa-miR-329-001101	40	40	40	40	20.8663	20.8111	23.756	20.275	22.6151	24.0413	24.4787	22.8505	40	40	15.3804	40
hsa-miR-330-000544	33.338	35.2309	36.3017	32.1174	28.7796	28.7689	29.5074	27.6531	28.3383	30.2126	27.6222	27.499	33.0053	34.0246	37.5655	33.4603
hsa-miR-330-5p-002230	40	40	40	8.29251	28.577	40	21.6554	40	40	24.0121	30.4618	25.0338	40	40	40	18.4919
hsa-miR-331-000545	30.5859	28.8389	29.9712	30.0267	24.9637	24.4768	25.5193	23.4189	24.9887	27.636	24.4447	24.6433	29.1024	29.472	28.4028	30.5591
hsa-miR-331-5p-002233	40	26.2207	29.7517	34.3745	21.2098	16.9137	36.9818	20.321	20.4504	24.4782	28.7151	19.388	40	40	40	40
hsa-miR-335-000546	32.9483	32.0722	33.9582	33.8658	26.7054	26.7368	27.9695	24.5586	26.5325	27.5471	25.3403	26.1373	30.1794	31.7876	31.0003	33.0032
hsa-miR-337-5p-002156	40	40	40	24.0139	29.9378	40	40	36.3109	30.7468	17.0261	29.1397	7.76705	29.7396	30.4593	36.6684	40
hsa-miR-338-3p-002252	40	40	5.21463	40	29.1702	28.8911	26.9618	29.8114	31.691	34.0147	30.2442	31.2152	40	35.3924	37.96	40
hsa-miR-339-3p-002184	32.9967	27.7056	29.8293	30.1772	28.9353	28.0101	29.7567	24.1249	24.6909	28.4809	25.8554	25.575	28.1878	27.9424	28.2873	29.8698
hsa-miR-339-5p-002257	40	40	40	40	25.9793	24.8888	27.3429	25.6148	26.0823	33.7805	23.3161	26.8066	40	9.87356	33.3486	40
hsa-miR-33b-002085	25.0911	28.4356	21.8043	30.8743	15.4738	13.646	4.91787	14.7417	40	25.4437	10.7833	15.9614	28.3813	31.3513	40	40
hsa-miR-340-002258	36.0067	32.4148	40	34.8568	27.2365	27.4361	28.9403	25.7971	27.5212	28.5168	25.8338	26.5856	31.7524	31.058	31.0978	40
hsa-miR-342-3p-002260	23.3556	23.0257	23.7958	23.8187	23.3849	25.3543	22.7691	28.0919	32.8194	32.2028	28.1686	29.549	25.6765	24.9949	25.5129	25.9272
hsa-miR-342-5p-002147	40	40	40	40	12.7736	12.9674	9.8323	10.7603	10.6428	12.1644	12.3467	12.9623	34.3833	36.4298	40	40
hsa-miR-345-002186	34.994	30.9527	31.2522	31.6209	32.823	31.1038	32.4352	30.5572	31.0325	32.6342	31.042	31.9494	29.4553	30.1286	30.0864	32.7693
hsa-miR-346-000553	40	40	40	40	35.7576	4.87652	31.2116	22.6065	23.621	31.8941	40	24.1521	12.5338	40	8.35454	37.6641
hsa-miR-34a-000426	40	24.3419	30.0186	26.35	28.0653	28.9794	31.9228	24.1186	23.5328	24.5626	24.8573	24.7351	20.5212	40	21.1972	40
hsa-miR-34c-000428	38.3708	12.0684	15.0452	28.1368	26.33	5.05894	40	35.1853	35.4432	30.6314	22.8361	30.4276	40	23.0281	32.5862	40
hsa-miR-361-000554	32.4279	40	40	40	21.3957	23.6501	24.8088	23.4121	25.1264	31.7677	23.4111	24.5159	40	40	29.5342	40
hsa-miR-362-001273	40	40	30.6085	38.5206	31.3616	30.3122	30.7064	26.8331	26.3045	30.269	27.6227	27.4156	40	32.2887	29.2015	40
hsa-miR-362-3p-002117	40	8.62423	31.4058	40	28.1711	27.673	28.4095	28.6014	28.1461	27.784	28.5261	29.4834	28.9147	40	40	6.07878
hsa-miR-363-001271	40	40	40	40	27.1574	25.5263	27.157	27.7797	29.3042	32.183	26.5572	27.7135	15.6915	35.5912	24.6121	34.1589
hsa-miR-365-001020	28.4425	31.1802	31.1057	36.1906	34.8877	30.8005	10.0823	29.2911	11.7754	32.9668	30.5652	34.7885	32.5436	32.4216	37.0472	33.1147
hsa-miR-367-000555	40	40	40	40	29.2543	28.7951	28.2861	32.2153	40	30.2729	32.9823	33.1288	4.67742	40	33.9961	30.724
hsa-miR-369-3p-000557	40	40	6.67016	40	24.2688	22.1562	40	25.9313	28.5204	40	13.1587	27.9155	40	40	40	40
hsa-miR-369-5p-001021	40	40	40	37.587	25.6581	25.3796	27.8093	27.264	26.8807	27.8055	27.8821	27.6152	33.6388	40	40	40
hsa-miR-370-002275	40	34.5318	34.033	36.0876	28.623	26.2317	28.1443	25.6709	27.01	29.9096	26.6748	26.9723	40	35.4084	40	40
hsa-miR-371-3p-002124	40	40	40	40	40	34.5608	26.7857	35.4275	21.758	40	15.1445	29.9591	6.38056	40	13.4924	31.8555
hsa-miR-372-000560	40	40	40	40	22.2696	40	22.6686	40	40	19.8082	5.38134	24.8163	40	40	40	40
hsa-miR-373-000561	29.3658	26.6321	30.9239	30.9445	40	40	29.5648	40	31.833	40	27.9068	27.9323	28.1373	31.8866	26.9339	27.6605
hsa-miR-374-000563	31.6709	30.988	30.7586	31.8515	26.1152	24.6193	26.3974	24.8096	26.8103	28.5581	24.8213	25.3093	29.3464	29.9536	29.805	31.4813
hsa-miR-375-000564	32.0034	40	31.672	33.2729	25.0735	22.4609	26.714	28.64	28.6921	27.8431	28.1122	27.732	31.9489	30.4584	32.7605	35.0647
hsa-miR-376a-000565	36.077	30.9429	31.9288	31.0391	23.901	23.4119	24.7965	23.5438	24.6572	25.8684	23.9298	24.5719	28.7163	30.0117	36.8393	40
hsa-miR-376b-001102	20.3932	40	33.435	40	32.2336	28.9341	33.1594	30.3274	32.9616	29.6683	30.21	27.5478	40	40	27.9201	27.735
hsa-miR-376c-002122	33.7312	32.5282	31.6866	33.5428	25.2879	24.0267	25.917	23.9401	26.1839	27.9565	25.0042	25.8604	32.0211	31.0866	35.9835	33.0098
hsa-miR-377-000566	40	29.974	38.3315	31.7489	28.6989	29.6561	31.8951	28.2556	28.1825	27.7648	40	26.0272	31.381	40	30.1724	40
hsa-miR-380-3p-000569	40	29.3432	29.7123	34.3452	26.7544	26.1739	28.8481	31.5185	30.1065	29.6846	40	29.72	27.7864	31.0507	32.941	31.1123
hsa-miR-381-000571	40	9.46981	34.3866	31.5637	28.3127	25.0449	26.9246	23.7309	24.4158	40	30.0696	26.9303	26.3788	3.52063	30.2544	14.5222
hsa-miR-382-000572	40	33.1751	31.0121	32.0265	23.8939	22.1391	24.408	23.1314	25.2426	29.0967	24.7009	23.7058	29.5399	26.8758	40	28.1115
hsa-miR-383-000573	14.1708	40	5.19159	40	28.4675	25.1694	40	27.5682	24.1673	4.76569	40	18.611	40	40	40	40
hsa-miR-384-000574	33.1461	40	40	28.1625	18.6403	18.7281	18.5779	18.8514	20.358	16.017	25.695	19.3974	32.7105	29.3916	29.9613	40
hsa-miR-409-5p-002331	40	40	30.4133	27.4405	30.5498	31.6661	31.6253	33.2794	31.2101	28.7764	29.0042	31.9001	25.5609	31.6172	27.7878	40
hsa-miR-410-001274	34.112	30.4514	29.7748	31.0308	26.4912	25.3943	26.3133	24.2982	27.2465	27.863	26.0959	26.4247	28.3917	29.8481	31.0791	40
hsa-miR-411-001610	40	35.2654	35.3393	40	31.6002	29.4953	30.8977	27.7413	29.6033	35.9229	28.0634	29.3986	34.9536	35.9217	40	34.4949
hsa-miR-412-001023	40	40	10.2832	29.5034	40	40	31.126	28.4194	19.1965	40	36.4785	13.1483	40	40	40	40
hsa-miR-422a-002297	35.8559	40	40	40	36.7328	24.7039	35.0904	25.8651	25.7999	33.6246	36.2445	28.6083	31.4834	33.6612	40	34.2825
hsa-miR-423-5p-002340	36.0679	32.9395	40	40	27.1709	27.0956	27.947	25.2126	25.957	26.536	25.9099	25.6945	32.4192	31.1379	31.9551	33.783
hsa-miR-424-000604	40	6.11253	36.6885	40	18.9763	24.2343	20.1467	21.2172	18.1832	22.3937	22.9021	20.8633	30.4491	40	32.1161	40
hsa-miR-425-5p-001516	27.3045	26.5321	28.4679	27.9759	22.5928	23.0395	22.9169	22.0263	22.7434	23.919	22.5899	22.389	26.9758	26.2621	26.7224	28.1861
hsa-miR-429-001024	40	40	40	40	26.5353	26.0664	28.1312	33.5425	35.5326	35.9727	33.7056	35.0682	40	40	30.5172	40
hsa-miR-431-001979	23.8251	32.4756	34.3624	36.9568	31.3388	26.2633	29.7433	26.1011	30.2339	40	26.7611	30.5618	35.9978	37.1264	34.3522	40
hsa-miR-433-001028	40	34.4601	32.7671	40	30.9744	28.5075	29.6869	27.191	27.2997	31.0131	26.9018	28.2565	40	40	40	40
hsa-miR-448-001029	40	40	40	40	40	24.3071	40	40	40	40	40	40	40	40	9.2394	40
hsa-miR-449-001030	40	40	40	40	12.8104	27.5985	12.9129	26.2294	13.0455	23.4008	11.6817	9.26144	16.9334	6.46165	40	40
hsa-miR-449b-001608	40	21.8617	19.9858	21.4237	29.572	33.0285	30.2163	28.7266	32.1843	40	25.2471	33.7023	19.417	15.7889	20.9334	25.5507
hsa-miR-450a-002303	40	24.042	25.758	26.7884	40	31.279	30.8109	30.834	29.8773	40	31.401	40	21.7191	22.0631	18.9505	24.0996
hsa-miR-450b-3p-002208	35.2248	40	28.7587	40	40	40	40	27.8006	40	26.3332	23.1404	27.7677	40	40	40	40
hsa-miR-450b-5p-002207	31.5485	34.2942	32.9028	38.7491	40	40	40	5.82594	40	40	40	4.08402	40	33.9026	40	33.9306
hsa-miR-452-002329	40	40	40	40	31.1456	27.8009	35.2014	31.5393	33.0366	35.7834	30.3819	32.581	40	29.1201	29.9628	40
hsa-miR-453-002318	40	40	40	40	40	40	40	40	16.6721	40	40	25.8372	40	40	40	40
hsa-miR-454-002323	30.5105	27.9239	28.4601	29.4661	27.521	26.2152	26.9285	25.3364	27.8256	29.776	25.9668	26.5266	27.522	28.3405	27.9576	29.9206
hsa-miR-455-001280	40	31.5872	32.4117	5.17188	27.3039	24.1997	29.9813	28.92	27.7271	26.8194	26.0545	28.7029	40	5.70138	31.3393	40
hsa-miR-455-3p-002244	40	40	38.5422	15.9345	23.0706	20.2293	18.046	31.9726	29.6311	30.3499	25.986	24.492	28.7622	24.8102	32.2445	40
hsa-miR-483-5p-002338	29.8591	27.7755	28.796	29.3594	26.9988	26.9434	27.4243	26.7911	27.4113	26.8802	27.4708	27.3401	30.0538	28.9644	29.4356	27.6633
hsa-miR-484-001821	26.8322	23.4116	24.8348	24.3572	23.9119	25.1669	22.1243	21.884	22.7608	26.7715	23.9601	22.183	23.8221	23.6967	23.7689	24.7201
hsa-miR-485-3p-001277	35.1202	40	40	40	26.5607	26.9994	26.2275	23.8936	24.2764	27.9365	23.8189	25.4614	40	40	40	40
hsa-miR-485-5p-001036	40	40	40	33.1118	40	37.4552	35.1174	4.40046	31.5475	40	28.0996	40	33.9089	40	40	40
hsa-miR-486-001278	30.3287	27.2071	29.3995	27.6766	23.9393	23.702	22.4026	21.9644	23.0727	22.5969	22.891	21.7508	30.7839	29.3745	29.6748	29.4147
hsa-miR-486-3p-002093	39.1381	32.666	33.2048	33.1732	26.8379	28.1587	27.9404	26.9969	29.0377	27.4402	29.9935	28.4385	33.119	33.4944	33.3038	40
hsa-miR-487a-001279	40	40	40	40	20.9782	25.0452	32.6204	30.6928	32.7117	36.0453	28.8618	29.4454	40	40	40	40
hsa-miR-487b-001285	40	32.975	32.7258	34.01	29.9014	28.5552	29.9774	27.236	29.061	31.6927	27.7985	29.1049	33.87	33.6955	34.3249	40
hsa-miR-488-002357	29.2574	25.7556	27.9059	27.2007	40	24.6007	7.51023	40	30.0999	30.6376	35.3191	19.1185	26.2233	25.9481	23.7436	27.64
hsa-miR-489-002358	32.5156	32.6093	40	38.1823	34.0579	14.5686	12.8834	10.2341	38	40	40	14.3684	32.0205	32.9532	30.8873	33.0906
hsa-miR-490-001037	40	40	40	37.676	30.3636	36.0702	35.2639	40	40	30.5616	30.2744	38.2359	40	24.7287	20.6753	40
hsa-miR-491-3p-002360	40	40	40	40	34.0141	40	40	30.3579	40	40	23.5761	4.9216	40	40	40	40
hsa-miR-492-001039	29.5658	40	40	34.1997	20.1057	40	20.8591	18.4977	22.1121	20.7615	20.2275	21.296	26.2235	29.9925	40	31.9291
hsa-miR-493-002364	40	40	40	40	33.0335	31.557	33.8644	33.5492	33.8179	36.0507	32.4767	34.6048	40	40	27.9593	40
hsa-miR-494-002365	40	33.5907	34.4478	40	33.1035	31.5765	34.0126	27.7676	28.9369	37.1122	26.7771	29.0735	40	40	40	40
hsa-miR-499-3p-002427	40	40	40	31.9289	40	40	40	40	40	19.9544	40	40	40	40	40	40
hsa-miR-500-002428	27.9402	40	34.4156	32.004	34.8105	27.2026	29.6265	27.4622	31.446	28.9806	26.4106	27.4822	29.5601	40	40	16.7794
hsa-miR-501-001047	40	31.3676	40	29.9467	28.7532	26.6365	28.7292	26.3305	27.9631	28.6164	25.9162	40	40	34.4961	30.1092	36.4391
hsa-miR-501-3p-002435	40	40	39.9375	40	27.4026	25.8359	27.2067	27.634	24.2327	29.5028	29.2624	28.1293	26.5781	33.4999	40	40
hsa-miR-502-001109	40	40	40	27.1889	31.5	26.8394	11.2969	29.1935	5.15246	29.7968	31.6398	28.6719	40	40	36.4441	40
hsa-miR-502-3p-002083	40	35.7222	35.9484	33.797	26.7198	25.5211	29.0952	32.2429	34.4932	33.3957	32.8134	33.4903	17.3556	28.8651	40	7.06754
hsa-miR-503-001048	22.8226	28.5761	35.8799	30.636	27.6359	28.4312	28.1288	29.2878	27.9062	26.0448	27.659	17.9088	33.3116	30.2878	16.7719	31.917
hsa-miR-504-002084	14.8231	23.7127	25.6257	22.7889	31.5638	20.1318	28.5057	32.4367	21.6395	40	40	20.7328	40	26.1211	26.0727	27.4229
hsa-miR-505-002089	40	40	7.13818	40	24.8311	24.8677	27.1475	27.8284	30.6927	28.6341	27.4122	33.4945	40	18.505	22.831	26.0759
hsa-miR-506-001050	26.9889	40	40	40	40	40	40	33.1047	17.2724	10.005	27.5606	34.3745	5.59619	40	34.3282	40
hsa-miR-507-001051	36.7829	33.8027	6.28317	7.18439	40	22.0734	27.1002	28.2614	30.9782	35.602	26.3161	31.71	4.50237	40	40	8.02688
hsa-miR-508-001052	40	40	40	40	34.1439	26.9734	40	14.291	3.70521	19.568	40	35.0664	40	40	40	40
hsa-miR-508-5p-002092	40	30.8909	30.6062	40	26.1151	23.8024	24.2019	24.4441	26.2066	25.0988	23.9532	24.3874	40	20.6722	29.6448	40
hsa-miR-509-3-5p-002155	40	40	40	40	6.04617	40	40	27.2328	40	40	22.9451	40	40	40	40	40
hsa-miR-509-5p-002235	40	36.4698	40	40	28.9534	1.56025	30.3612	28.2983	26.3291	40	27.2206	27.7659	40	40	40	40
hsa-miR-510-002241	40	32.9526	32.9018	40	33.3745	19.1779	28.5649	34.5429	40	30.5306	29.2434	30.5073	40	40	30.9356	29.8117
hsa-miR-511-001111	40	40	35.0239	40	34.2862	32.3244	33.3348	33.0291	31.1454	34.652	33.9945	34.0861	40	40	40	40
hsa-miR-512-3p-001823	38	40	40	40	33.5677	31.5527	28.659	32.091	12.1786	32.9522	33.4596	32.5122	40	40	40	30.6183
hsa-miR-512-5p-001145	33.6471	39.2465	40	40	23.6009	25.7816	25.4903	22.0964	24.3929	24.5649	14.2337	24.4801	40	40	31.8597	40
hsa-miR-513-5p-002090	40	40	40	6.28329	28.9398	26.0017	27.6766	26.5382	25.5964	26.899	25.0037	20.6976	26.698	40	22.09	40
hsa-miR-515-3p-002369	40	40	20.6702	40	40	40	40	40	40	40	40	40	40	40	40	40
hsa-miR-515-5p-001112	40	40	40	40	40	40	40	6.35004	28.3203	40	40	33.8399	7.19188	35.5534	28.9723	3.86414
hsa-miR-516a-5p-002416	40	40	17.9735	14.7573	22.2291	22.5832	40	20.3702	27.6202	40	40	18.9394	27.9163	35.9372	40	40
hsa-miR-516b-001150	20.0757	29.7924	40	40	8.31974	9.62776	21.4031	37.7166	12.0155	35.9314	28.4973	14.1496	40	40	18.7416	31.838
hsa-miR-517a-002402	40	35.8357	40	40	33.7694	28.5286	35.7881	30.7032	29.6839	25.8709	32.4903	29.1571	40	40	37.3775	40
hsa-miR-517b-001152	40	40	40	40	40	31.6302	40	40	33.2293	26.6101	31.8177	32.3476	40	30.4753	16.9022	40
hsa-miR-517c-001153	40	38	40	40	32.2269	26.2399	32.0742	30.9217	28.1975	23.6814	28.8738	25.8346	40	10.5145	25.4549	40
hsa-miR-518a-3p-002397	40	40	34.6716	40	40	26.511	31.5204	4.57364	40	10.427	40	40	40	40	40	40
hsa-miR-518a-5p-002396	5.02375	33.8686	9.85144	40	13.067	40	40	6.27198	40	40	26.0163	20.8594	40	7.94204	4.10429	5.19476
hsa-miR-518b-001156	8.42557	32.3064	40	28.1557	16.6819	15.887	17.1444	16.1789	13.1379	15.5694	19.0776	16.8107	30.6989	33.7033	31.1888	40
hsa-miR-518c-002401	40	40	40	40	40	40	40	40	40	40	40	40	40	40	40	40
hsa-miR-518d-001159	31.0801	31.5028	30.3645	29.8164	33.0884	30.7004	30.5542	29.9055	28.4379	29.9939	32.0402	29.9631	29.6265	30.3262	32.9839	29.6688
hsa-miR-518d-5p-002389	40	35.1507	4.86942	40	32.8288	35.461	29.1471	24.9254	29.4931	31.6612	34.9949	5.52375	40	36.8864	36.2287	40
hsa-miR-518e-002395	40	8.38839	40	40	36.28	32.8265	34.2707	33.9047	33.1665	37.1461	36.2571	40	28.4874	40	4.22307	40
hsa-miR-518f-002388	40	35.8929	34.6608	34.4071	6.03154	40	5.55783	4.34163	7.84968	8.20327	6.55458	6.5356	34.1661	31.7542	30.2561	11.4958
hsa-miR-519a-002415	40	21.1763	20.0798	19.9645	40	34.7069	36.0718	12.2257	30.7141	27.0265	33.0742	30.12	24.8778	19.7954	15.0084	40
hsa-miR-519c-001163	40	40	21.2532	23.3903	40	40	11.1665	40	40	40	25.4738	40	26.6751	25.3967	23.4921	22.852
hsa-miR-519d-002403	40	40	26.7663	33.9112	40	33.0278	9	14.9961	14.5704	5.39897	35.7643	40	38.0726	40	34.6576	40
hsa-miR-519e-002370	40	31.6001	40	36.5893	40	34.3299	40	33.1598	35.8576	40	10.4716	30.3063	40	40	40	40
hsa-miR-520a#-001168	40	19.9009	20.8972	19.0775	40	40	40	28.5458	33.2544	5.18142	5.63399	4.86005	16.6779	20.8818	20.1058	19.8011
hsa-miR-520a-001167	35.8894	40	26.3687	40	35.1874	33.717	35.9552	31.1613	30.6161	27.1744	31.6296	24.5113	40	40	40	40
hsa-miR-520b-001116	40	35.876	40	40	25.3656	40	5.06192	21.0414	29.4206	40	33.6814	26.8236	26.1419	31.5606	40	40
hsa-miR-520d-5p-002393	28.8395	30.3103	29.3411	29.6108	34.2942	34.1945	38.0336	36.1127	33.9292	33.3217	33.731	31.9147	31.3406	31.3006	32.1247	32.6381
hsa-miR-520e-001119	40	40	23.2341	22.8536	21.6584	20.742	23.3788	24.074	24.8432	25.1058	25.5829	23.3217	8.57844	40	28.4364	40
hsa-miR-520f-001120	40	40	40	40	23.2774	19.3253	25.1006	18.1176	19.6934	19.7764	20.532	22.1527	32.6638	40	7.81846	30.0021
hsa-miR-520g-001121	35.5619	40	6.54819	40	40	40	40	40	28.4515	30.8948	36.0262	32.8108	40	40	40	40
hsa-miR-521-001122	40	40	24.772	27.9764	7.89261	36.5148	33.1321	19.3332	40	40	35.9819	26.7489	6.28848	37.7106	27.368	40
hsa-miR-522-002413	40	40	40	40	18.4599	32.4624	40	40	31.8304	11.9544	25.6503	6.28582	40	40	40	40
hsa-miR-523-002386	34.3083	32.8527	30.8636	34.0023	21.9474	20.0786	26.2316	20.8629	17.4981	18.7515	20.5498	17.3026	31.4218	28.5922	31.1038	30.909
hsa-miR-524-5p-001982	40	40	40	40	40	40	40	40	9.27883	40	40	40	40	40	40	40
hsa-miR-525-001174	40	40	40	40	40	40	40	40	40	40	40	40	40	40	40	40
hsa-miR-525-3p-002385	40	40	40	40	40	40	40	40	19.8693	33.1389	40	34.0741	40	40	40	40
hsa-miR-526b-002382	40	40	40	7.07904	40	4.3678	5.09708	40	40	40	40	40	40	15.448	40	40
hsa-miR-532-001518	30.7408	30.9038	32.2184	36.1099	25.1668	23.8911	24.8662	22.754	24.4304	23.7207	23.4357	23.3229	30.3295	30.9284	34.451	32.6362
hsa-miR-532-3p-002355	35.9759	34.071	40	40	27.6967	27.4103	27.7463	26.2413	27.5206	28.3898	26.5332	26.9754	33.0777	35.4853	33.6121	40
hsa-miR-539-001286	34.0059	31.2788	31.4197	35.271	27.153	26.8915	27.1041	25.7462	27.2432	31.1943	25.8988	27.6556	33.7049	33.7248	34.3774	34.985
hsa-miR-541-002201	40	40	40	40	40	40	40	40	40	40	40	40	40	40	40	40
hsa-miR-542-3p-001284	40	34.8171	40	35.9692	18.9817	30.7954	20.9332	28.903	23.6291	15.8369	33.7114	35.8212	8.65713	15.256	18.8891	40
hsa-miR-542-5p-002240	40	33.0069	34.9748	40	28.9676	32.0024	35.8661	40	40	33.3638	40	20.2649	31.7896	36.9974	30.9651	40
hsa-miR-544-002265	30.0458	40	40	22.7067	40	24.1698	40	30.4876	23.2863	40	40	30.9831	16.8907	25.3881	26.4542	26.2791
hsa-miR-545-002267	40	40	40	8.11319	29.3531	28.2913	30.2181	27.2365	26.7725	29.7776	29.8145	26.0673	40	30.4204	27.4054	40
hsa-miR-548a-001538	33.0353	31.3263	30.5563	31.5596	35.4657	40	35.9655	36.9708	33.9658	33.8282	40	33.9323	31.1945	30.8585	32.4496	31.8386
hsa-miR-548a-5p-002412	40	40	40	40	40	28.7823	11.1954	40	40	40	40	40	40	40	40	40
hsa-miR-548b-001541	40	40	40	40	26.13	32.2934	34.0794	30.776	14.2374	30.3782	32.0393	26.7463	32.0366	26.9862	19.949	40
hsa-miR-548b-5p-002408	40	40	40	40	32.6978	30.5101	28.9285	28.1279	34.2814	26.2625	31.1333	40	40	40	40	40
hsa-miR-548c-001590	34.5359	31.8995	31.9949	33.2343	35.9766	40	40	29.217	29.7883	27.4989	23.4535	31.5568	33.8907	35.4371	33.8443	33.7177
hsa-miR-548c-5p-002429	40	40	40	40	40	33.6678	36.0698	31.4978	32.7105	40	32.7101	37.0477	40	40	23.9303	40
hsa-miR-548d-001605	40	40	40	22.8371	40	31.1875	10.984	29.7723	33.941	5.80559	26.2394	22.8202	32.5843	14.9757	30.3124	36.204
hsa-miR-548d-5p-002237	40	34.7595	35.5858	36.0718	22.6652	30.7272	33.0943	30.7133	27.8165	21.2424	35.7479	31.0421	32.9797	32.7207	7.5199	34.2934
hsa-miR-551b-001535	40	39.4458	40	40	26.9292	25.786	27.333	27.0138	29.8231	27.2899	29.643	28.3332	40	37.3557	40	40
hsa-miR-556-3p-002345	40	40	40	40	13.4615	40	12.9536	40	34.6459	34.3558	37.301	40	28.1219	40	40	40
hsa-miR-556-5p-002344	40	40	40	40	40	40	40	6.30289	40	21.0769	40	30.2059	7.35078	4.10416	30.0564	40
hsa-miR-561-001528	30.6725	40	34.9374	31.3585	9.76055	10.0194	20.2255	8.33826	10.2661	9.77268	8.97963	9.56263	34.7758	35.4667	28.875	36.7647
hsa-miR-570-002347	40	40	23.0592	40	21.4365	20.6091	20.8503	18.8265	21.9257	20.1764	19.726	20.0584	40	8.0701	40	40
hsa-miR-574-3p-002349	30.9683	27.4042	28.5101	29.0448	24.68	24.0055	25.0458	23.9824	24.4977	25.3483	23.9528	24.7767	28.7024	27.8605	28.5296	28.9213
hsa-miR-576-3p-002351	39.9758	36.6754	36.1166	33.7844	26.7823	26.826	26.2053	28.2189	29.9615	30.9274	29.0365	28.4344	26.2515	40	40	31.8528
hsa-miR-576-5p-002350	40	40	40	40	32.181	27.971	31.898	25.5122	31.0523	40	30.8367	27.2822	40	40	31.4713	40
hsa-miR-579-002398	40	40	40	40	40	21.1157	25.2301	22.0346	28.0062	30.6979	40	34.0793	36.6503	40	37.7095	40
hsa-miR-582-3p-002399	40	32.7905	17.5615	10.2025	9.09524	28.0464	28.8655	8.90701	40	40	24.8455	3.65481	17.0039	40	29.8435	13.5576
hsa-miR-582-5p-001983	40	30.4286	30.1066	40	6.41155	28.5941	14.4273	30.1582	33.507	17.1434	20.3089	32.6419	7.79945	40	40	40
hsa-miR-589-002409	40	40	40	40	26.0499	35.1711	30.444	28.5243	32.6279	36.1453	32.0539	31.7464	40	40	40	40
hsa-miR-590-5p-001984	35.9742	32.4077	32.9029	33.357	29.011	27.9177	29.6311	26.5372	29.1718	29.7694	28.0156	27.2784	30.7374	31.181	31.8663	32.9722
hsa-miR-597-001551	40	40	40	40	28.822	26.8363	27.4153	29.6301	31.0798	28.6672	30.4648	29.685	40	4.35708	34.1611	36.9429
hsa-miR-598-001988	23.3009	24.3885	20.4654	17.2239	24.557	22.7559	23.383	22.8934	22.546	25.4646	23.1344	24.7453	16.698	19.0865	16.2793	14.4882
hsa-miR-615-5p-002353	40	40	5.50094	40	40	8.43313	36.751	40	40	40	40	40	40	32.2242	40	40
hsa-miR-616-002414	40	30.7929	32.2091	34.3376	29.7508	31.3068	22.6992	29.2073	30.3687	28.8503	32.6334	34.222	28.2712	31.162	28.7865	32.4795
hsa-miR-618-001593	23.0836	23.7408	25.4187	22.3142	28.1286	29.0034	29.6695	26.5023	27.0255	26.4255	28.9827	27.5503	22.1138	20.9829	20.5218	22.3486
hsa-miR-624-002430	40	40	32.7879	29.6222	40	40	33.8909	40	40	40	40	40	16.4266	40	29.2149	40
hsa-miR-625-002431	35.8839	35.9907	40	40	33.0355	33.6653	33.8498	32.5667	35.9346	27.0104	34.6542	33.3515	40	33.0458	35.975	40
hsa-miR-627-001560	40	22.9082	40	40	11.3256	19.8561	6.57069	15.1359	10.1845	8.46318	6.25133	9.38982	40	36.1813	29.7861	40
hsa-miR-628-5p-002433	35.858	29.9231	28.4528	33.9447	30.0997	29.3137	30.987	19.873	19.186	18.8041	20.8092	18.9689	27.1959	29.6729	28.3231	32.2077
hsa-miR-629-002436	40	40	40	40	35.2807	36.057	35.1783	33.7137	35.9211	33.6468	36.0054	33.3957	40	40	40	40
hsa-miR-636-002088	40	29.5295	30.1444	31.8377	27.9914	26.568	26.8403	26.4083	27.4259	25.8759	27.3771	26.6513	31.4945	30.237	4.33356	32.7983
hsa-miR-642-001592	33.9669	40	40	40	33.2144	33.6538	36.1949	33.9722	34.8402	31.0364	32.6873	28.0534	40	40	34.8837	40
hsa-miR-651-001604	40	40	32.6225	16.3806	40	30.1809	40	30.5566	9.17075	5.42802	35.1735	40	40	40	40	33.5294
hsa-miR-652-002352	35.9803	31.8692	35.5612	32.9347	23.9208	23.5457	25.1775	24.9154	26.387	30.1328	25.7644	25.4509	27.8887	29.5136	26.3343	36.1355
hsa-miR-653-002292	40	40	26.5572	40	37.2825	21.737	8.01406	6.34219	4.39511	35.238	40	38.5287	16.9158	9.57921	40	40
hsa-miR-654-001611	40	40	40	40	30.8697	31.2758	32.5341	28.4658	32.8309	40	29.9393	33.8934	40	40	40	40
hsa-miR-654-3p-002239	40	40	40	29.8743	37.0349	40	34.9983	6.66305	32.5873	9.54778	30.8332	35.1817	40	40	33.0165	40
hsa-miR-655-001612	40	40	40	40	28.3993	23.2957	27.5708	26.8464	29.1962	30.5435	28.912	28.5739	5.4652	40	40	18.143
hsa-miR-660-001515	35.1202	28.9111	34.1229	31.3494	24.8835	24.4909	26.3655	23.7002	24.318	24.2586	24.1798	23.9133	30.003	29.8297	30.198	32.3089
hsa-miR-671-3p-002322	23.8198	28.3323	40	40	26.0849	16.0315	20.5399	25.8636	26.2707	13.5161	17.7564	14.1228	40	40	29.7385	40
hsa-miR-672-002327	40	36.7487	40	35.0833	40	40	5.18544	8.54958	26.0005	40	29.9907	4.63457	40	40	40	40
hsa-miR-674-002021	40	40	40	40	40	23.8919	9.85052	40	13.0591	4.8519	40	9.21167	32.26	4.6229	40	37.8152
hsa-miR-708-002341	40	40	34.9281	40	30.1563	31.8023	40	20.23	14.5263	33.1586	31.3982	4.78136	40	35.0322	14.6434	33.385
hsa-miR-744-002324	34.9472	29.4318	29.8281	29.2448	26.9756	26.4357	27.2039	22.4406	23.2543	26.2032	23.5866	23.4984	29.8441	28.9153	27.5557	32.0809
hsa-miR-758-001990	27.0299	26.539	25.9783	26.2727	30.8621	30.5418	33.9551	28.2177	28.834	37.0455	28.867	31.9127	26.3645	25.9899	26.4234	27.1187
hsa-miR-871-002354	40	40	40	40	40	40	40	36.5347	40	38.5037	33.0281	36.3659	40	40	40	40
hsa-miR-872-002264	40	40	40	40	11.5888	13.099	12.6798	15.1431	6.49693	14.2347	14.6105	14.5205	40	36.8559	30.6424	40
hsa-miR-873-002356	40	40	4.26939	40	40	19.5069	40	40	40	40	40	40	40	33.7828	40	40
hsa-miR-874-002268	30.6656	31.8513	32.7411	32.6877	28.9474	27.3873	27.9011	27.9112	28.9009	29.351	29.2159	28.6001	32.8854	32.7235	33.4646	35.9179
hsa-miR-875-3p-002204	40	40	40	40	15.2978	40	40	40	40	40	40	40	40	19.6177	18.5691	40
hsa-miR-876-3p-002225	20.4677	40	30.2799	40	5.19453	30.6761	31.8639	34.5985	40	30.3819	40	5.17228	40	36.6652	36.3627	40
hsa-miR-876-5p-002205	40	40	40	36.2543	22.7244	7.77646	2.2274	10.7303	11.1152	34.4783	13.9391	36.955	40	40	40	40
hsa-miR-885-3p-002372	40	40	40	40	36.2809	28.1079	40	40	40	31.0267	26.0494	40	4.68471	33.78	40	40
hsa-miR-885-5p-002296	33.9594	30.2381	31.2359	32.5103	25.605	25.9286	25.1887	23.622	24.2187	23.3489	24.2569	24.0467	31.894	31.9671	32.6918	28.6029
hsa-miR-886-3p-002194	40	40	31.4019	40	36.7282	31.9768	26.6	26.1285	25.9996	28.4101	25.6433	30.7064	40	40	40	40
hsa-miR-886-5p-002193	40	34.9739	34.7664	40	30.8938	29.6875	29.3535	30.5362	30.9272	31.2065	30.2733	29.8701	35.6681	40	35.9865	40
hsa-miR-887-002374	40	31.2173	33.568	40	40	27.0229	40	30.177	8.40729	37.1356	40	9.74125	18.507	21.9728	40	40
hsa-miR-888-002212	40	40	40	40	36.477	28.9467	25.9029	18.6314	28.435	20.7298	21.433	20.6021	37.5645	40	40	40
hsa-miR-889-002202	40	35.0423	40	40	28.1987	27.2748	28.3515	28.9432	29.334	34.7079	27.8145	33.9025	40	34.7276	40	40
hsa-miR-890-002209	40	40	18.6403	34.8386	40	29.8791	15.3742	27.6157	38.8158	26.8096	40	40	40	40	40	40
hsa-miR-891a-002191	40	13.1878	15.7851	40	34.0471	40	40	27.1561	29.907	27.7635	40	40	40	40	40	40
hsa-miR-891b-002210	40	40	40	40	40	40	40	30.5645	40	27.2268	40	40	40	40	40	40
hsa-miR-892a-002195	40	40	40	40	40	40	7.85814	40	40	40	40	40	17.5188	32.735	40	40
hsa-miR-9-000583	40	33.51	40	40	32.0229	28.0811	33.1743	26.6366	26.9504	28.0189	26.8414	28.0588	27.9177	18.9324	30.1116	40
hsa-miR-92a-000431	30.9519	28.8645	30.88	30.6888	22.3753	22.3099	22.0861	21.2416	22.9437	21.2656	21.7288	21.0148	30.3407	29.9524	30.999	29.5708
hsa-miR-95-000433	35.9534	28.2045	40	40	31.2263	28.3256	30.3793	29.7873	31.6933	30.8726	31.2298	32.7302	40	30.9483	34.4403	32.06
hsa-miR-98-000577	40	40	40	40	29.198	40	29.6279	24.206	31.3744	40	26.5341	28.1213	40	25.0908	40	24.9125
hsa-miR-99a-000435	40	33.1761	39.2301	36.4523	40	27.9718	34.9679	24.3321	25.9399	25.5891	25.8471	28.2561	32.9063	40	35.8626	40
hsa-miR-99b-000436	35.0862	40	40	32.9918	25.3011	26.0766	25.6511	25.1516	25.6152	27.825	23.1876	25.5318	40	32.5977	30.5158	33.2141
mmu-miR-124a-001182	40	31.4642	40	26.5016	25.2219	15.4218	32.9239	24.2299	28.5107	25.0143	27.6083	29.7844	29.9458	30.7618	30.2139	30.2147
mmu-miR-129-3p-001184	40	40	31.0517	34.7811	40	22.4263	21.4197	18.6821	24.3028	27.4179	19.0972	40	29.9004	40	24.9511	37.5551
mmu-miR-134-001186	33.044	28.4788	27.8052	29.8298	35.894	34.5541	35.7857	31.0127	31.2901	35.8081	30.4689	33.7017	27.5732	28.9452	32.6444	33.247
mmu-miR-137-001129	40	40	40	40	35.1994	26.5239	24.3106	18.1786	23.2991	27.5927	30.586	31.0726	40	40	40	31.3976
mmu-miR-140-001187	31.8744	30.5016	30.7321	32.5253	25.8798	23.9029	25.9677	23.9374	25.784	25.9464	24.6564	25.2357	30.3102	28.8815	30.3522	34.6375
mmu-miR-153-001191	40	36.3749	31.6303	40	28.7526	28.0239	40	26.2911	40	40	30.0593	25.0307	33.8902	40	34.0232	35.8562
mmu-miR-187-001193	40	31.3943	35.2101	40	28.5098	40	23.3596	8.50192	12.1378	31.7222	25.3796	12.7788	19.8704	40	11.9901	25.8262
mmu-miR-374-5p-001319	29.8128	30.0183	28.4449	28.9946	26.7477	26.0646	27.6166	22.3826	25.3939	25.8257	22.8074	23.7131	26.7721	26.795	27.0619	29.1265
mmu-miR-379-001138	40	40	40	36.0553	26.2514	23.3482	27.0328	29.1864	30.1471	40	28.8175	30.9705	32.0943	33.1064	31.2743	6.82433
mmu-miR-451-001141	30.2512	26.9195	28.548	29.1482	21.9559	20.6765	21.3938	19.628	22.2283	20.6559	20.0485	19.965	29.4746	28.531	27.6839	29.603
mmu-miR-491-001630	36.039	33.0496	40	33.7292	31.186	29.5303	30.9388	28.6234	29.7248	35.9984	29.5699	29.7647	40	32.6924	30.5046	35.938
mmu-miR-495-001663	32.4899	40	33.7705	35.8959	24.6839	23.4853	24.1762	25.0274	27.5519	28.6444	25.6674	26.7084	30.1576	40	34.8189	40
mmu-miR-496-001953	40	33.2499	40	40	40	25.0523	24.505	35.5084	40	40	40	28.4575	18.5088	40	40	40
mmu-miR-499-001352	40	40	31.5834	40	25.3321	31.0857	40	23.3474	21.6381	40	3.86955	13.8686	40	28.2998	23.9717	28.9249
mmu-miR-615-001960	6.51694	40	40	40	40	40	40	26.8381	32.767	40	36.1988	31.046	40	10.8346	40	40
mmu-miR-93-001090	31.6534	30.6681	31.8338	32.8756	23.2515	22.6755	23.4076	22.0422	24.1125	23.8721	22.9145	22.9289	30.6787	29.6277	29.9999	31.9629
mmu-miR-96-000186	40	40	40	40	35.7551	24.455	7.86754	8.72254	25.3582	30.5143	31.8382	32.206	40	2.93074	19.8333	40
RNU44-001094	40	24.4633	11.3654	40	9.87536	24.5654	40	40	40	27.3267	34.1902	40	40	22.5308	40	40
RNU48-001006	36.8948	32.1048	37.078	26.2864	31.9031	30.7598	32.0016	25.2978	28.9338	19.8854	26.253	22.0176	40	40	28.2404	40
U6 snRNA-001973	35.2532	33.3285	40	31.9009	24.0768	24.6233	24.7094	21.1121	23.8355	24.7523	23.5577	19.7518	29.5967	30.8304	30.2268	31.4519
U6 snRNA-001973	40	33.7599	35.8462	32.4905	23.8663	24.4043	24.966	21.197	23.8104	24.6577	22.881	19.8738	27.8492	30.4437	27.6062	30.0679
U6 snRNA-001973	36.9424	31.9759	33.471	31.1141	24.0648	24.699	25.3092	21.1793	23.1072	24.3376	23.9186	19.1242	27.8597	30.8723	28.9811	30.7397
U6 snRNA-001973	33.6898	32.0574	34.0443	29.7487	23.6577	25.4168	25.2412	20.8596	23.2759	24.5106	21.9585	20.4783	28.121	30.5145	28.0087	29.0493
																		For each sample, the median and mean Ct values within the array, reflecting the loaded mass of template cDNA, were calculated. However, all Ct values representing a specific miRNA were kept out of these calculations if even just one of them corresponded to a flagged well.
	289	250	258	268	185	165	188	161	189	192	171	179	250	248	240	268	Flagged wells per sample	% of miRNAs excluded from the calculation of median and mean Ct values in each sample
	95	134	126	116	199	219	196	223	195	192	213	205	134	136	144	116	Not flagged wells per sample	75.2604
	384	384	384	384	384	384	384	384	384	384	384	384	384	384	384	384	Total wells per TLDA card

## Sheet: 2. Panel A Pearson Correlation
Detector	ASD #1	ASD #2	ASD #3	ASD #4	NC #1	NC #2	NC #3	TS #1	TS #2	TS #3	TS #4	TS #5	TS+ASD #1	TS+ASD #2	TS+ASD #3	TS+ASD #4		We have assigned a Ct value of 40 to all undetermined curves.	Detector	Pearson Correlation between each miRNA Ct values and Median Ct values	Pearson Correlation between each miRNA Ct values and Mean Ct values			Detector	Pearson Correlation between each miRNA Ct values and Median Ct values	Pearson Correlation between each miRNA Ct values and Mean Ct values
ath-miR159a-000338																		Yellow cells represent flagged wells (minor fluorescence fluctuations recorded by the instrument).	ath-miR159a-000338	#DIV/0!	#DIV/0!			hsa-miR-30c-000419	0.987542	0.981496
hsa-let-7a-000377																			hsa-let-7a-000377	#DIV/0!	#DIV/0!			hsa-miR-328-000543	0.986904	0.983289
hsa-let-7b-002619																			hsa-let-7b-002619	#DIV/0!	#DIV/0!			hsa-miR-30b-000602	0.986639	0.977931
hsa-let-7c-000379																			hsa-let-7c-000379	#DIV/0!	#DIV/0!			hsa-miR-142-3p-000464	0.984137	0.988272
hsa-let-7d-002283	33.0482	31.1359	29.0699	31.9893	26.188	25.5039	26.4612	22.9589	23.2448	24.41	23.5642	22.6141	28.0748	28.6357	29.0211	30.6993			hsa-let-7d-002283	0.943041	0.94211			hsa-miR-20b-001014	0.983019	0.985265
hsa-let-7e-002406	27.9821	29.331	28.2179	31.5385	21.9542	22.0933	22.8956	21.1641	22.7045	23.2394	20.7121	20.883	26.598	26.0633	27.4812	28.6819			hsa-let-7e-002406	0.957638	0.948735			hsa-miR-199a-3p-002304	0.980967	0.981386
hsa-let-7f-000382																			hsa-let-7f-000382	#DIV/0!	#DIV/0!			hsa-miR-146a-000468	0.980957	0.984427
hsa-let-7g-002282	34.9243	29.9356	31.5893	30.0852	24.7097	24.0895	25.1475	22.9925	24.339	26.7574	22.8379	24.2506	27.291	30.2577	28.9052	32.029			hsa-let-7g-002282	0.944426	0.958817			mmu-miR-451-001141	0.979375	0.975832
hsa-miR-100-000437																			hsa-miR-100-000437	#DIV/0!	#DIV/0!			hsa-miR-335-000546	0.97919	0.977218
hsa-miR-1-002222																			hsa-miR-1-002222	#DIV/0!	#DIV/0!			hsa-miR-19a-000395	0.9773	0.97895
hsa-miR-101-002253																			hsa-miR-101-002253	#DIV/0!	#DIV/0!			hsa-miR-139-5p-002289	0.975823	0.975139
hsa-miR-103-000439																			hsa-miR-103-000439	#DIV/0!	#DIV/0!			hsa-miR-425-5p-001516	0.975473	0.976079
hsa-miR-105-002167																			hsa-miR-105-002167	#DIV/0!	#DIV/0!			hsa-miR-331-000545	0.973832	0.977313
hsa-miR-106a-002169																			hsa-miR-106a-002169	#DIV/0!	#DIV/0!			hsa-miR-574-3p-002349	0.972568	0.976385
hsa-miR-106b-000442	35.9813	29.5307	32.002	32.4385	25.9686	24.8648	25.9769	23.6704	25.4631	25.6638	24.4292	23.9413	31.3082	30.6545	29.8066	31.7565			hsa-miR-106b-000442	0.968671	0.974838			hsa-miR-106b-000442	0.968671	0.974838
hsa-miR-107-000443																			hsa-miR-107-000443	#DIV/0!	#DIV/0!			hsa-miR-92a-000431	0.968652	0.961957
hsa-miR-10a-000387																			hsa-miR-10a-000387	#DIV/0!	#DIV/0!			hsa-miR-374-000563	0.968244	0.970589
hsa-miR-10b-002218																			hsa-miR-10b-002218	#DIV/0!	#DIV/0!			hsa-miR-126-002228	0.962855	0.963988
hsa-miR-122-002245																			hsa-miR-122-002245	#DIV/0!	#DIV/0!			hsa-miR-18a-002422	0.959261	0.961617
hsa-miR-125a-3p-002199																			hsa-miR-125a-3p-002199	#DIV/0!	#DIV/0!			hsa-let-7e-002406	0.957638	0.948735
hsa-miR-125a-5p-002198	32.2378	32.4633	33.4124	31.5288	26.9671	27.4239	26.9204	28.414	28.839	32.245	26.7209	29.0359	30.2378	30.7755	30.3199	31.8115			hsa-miR-125a-5p-002198	0.798339	0.807618			mmu-miR-140-001187	0.951185	0.95604
hsa-miR-125b-000449																			hsa-miR-125b-000449	#DIV/0!	#DIV/0!			hsa-miR-146b-001097	0.949418	0.95889
hsa-miR-126-002228	25.5126	23.9891	24.9422	25.5591	20.4308	19.6225	21.0813	19.2717	20.8196	22.9013	19.2973	20.9819	23.3526	24.0728	23.5421	24.9899			hsa-miR-126-002228	0.962855	0.963988			hsa-miR-26b-000407	0.946805	0.953699
hsa-miR-127-000452																			hsa-miR-127-000452	#DIV/0!	#DIV/0!			hsa-let-7g-002282	0.944426	0.958817
hsa-miR-127-5p-002229																			hsa-miR-127-5p-002229	#DIV/0!	#DIV/0!			hsa-miR-376c-002122	0.943865	0.944715
hsa-miR-128a-002216																			hsa-miR-128a-002216	#DIV/0!	#DIV/0!			hsa-let-7d-002283	0.943041	0.94211
hsa-miR-129-000590																			hsa-miR-129-000590	#DIV/0!	#DIV/0!			hsa-miR-24-000402	0.941987	0.940054
hsa-miR-130a-000454																			hsa-miR-130a-000454	#DIV/0!	#DIV/0!			hsa-miR-590-5p-001984	0.939488	0.957431
hsa-miR-130b-000456																			hsa-miR-130b-000456	#DIV/0!	#DIV/0!			hsa-miR-885-5p-002296	0.933566	0.921063
hsa-miR-132-000457																			hsa-miR-132-000457	#DIV/0!	#DIV/0!			hsa-miR-486-001278	0.933059	0.933176
hsa-miR-133a-002246																			hsa-miR-133a-002246	#DIV/0!	#DIV/0!			hsa-miR-197-000497	0.93125	0.937974
hsa-miR-133b-002247																			hsa-miR-133b-002247	#DIV/0!	#DIV/0!			U6 snRNA-001973	0.927494	0.939347
hsa-miR-135a-000460																			hsa-miR-135a-000460	#DIV/0!	#DIV/0!			U6 snRNA-001973	0.924473	0.93086
hsa-miR-135b-002261																			hsa-miR-135b-002261	#DIV/0!	#DIV/0!			hsa-miR-150-000473	0.876943	0.884153
hsa-miR-136-000592																			hsa-miR-136-000592	#DIV/0!	#DIV/0!			hsa-miR-210-000512	0.870108	0.877705
hsa-miR-138-002284																			hsa-miR-138-002284	#DIV/0!	#DIV/0!			hsa-miR-874-002268	0.854382	0.851658
hsa-miR-139-3p-002313																			hsa-miR-139-3p-002313	#DIV/0!	#DIV/0!			hsa-miR-195-000494	0.845401	0.857059
hsa-miR-139-5p-002289	29.9459	27.256	28.51	28.5898	24.8328	24.212	24.4905	23.0701	24.0633	25.7131	23.0238	24.4428	28.2746	29.1545	28.0517	29.3939			hsa-miR-139-5p-002289	0.975823	0.975139			mmu-miR-374-5p-001319	0.841149	0.851838
hsa-miR-140-3p-002234	29.9931	27.5396	29.0373	28.7935	29.96	27.8337	28.5717	26.5808	27.8451	28.093	27.3906	27.9256	28.9296	28.9026	29.2544	30.0332			hsa-miR-140-3p-002234	0.635707	0.658491			hsa-miR-125a-5p-002198	0.798339	0.807618
hsa-miR-141-000463																			hsa-miR-141-000463	#DIV/0!	#DIV/0!			hsa-miR-339-3p-002184	0.712499	0.733115
hsa-miR-142-3p-000464	33.9697	31.635	33.9459	33.6998	25.0066	23.8425	26.0037	23.6926	24.9968	27.6229	24.3705	24.3264	30.9083	30.939	31.5007	34.2578			hsa-miR-142-3p-000464	0.984137	0.988272			hsa-miR-140-3p-002234	0.635707	0.658491
hsa-miR-142-5p-002248																			hsa-miR-142-5p-002248	#DIV/0!	#DIV/0!			hsa-miR-345-002186	0.0891058	0.135255
hsa-miR-143-002249																			hsa-miR-143-002249	#DIV/0!	#DIV/0!			hsa-miR-342-3p-002260	-0.550928	-0.531243
hsa-miR-145-002278																			hsa-miR-145-002278	#DIV/0!	#DIV/0!
hsa-miR-146a-000468	27.6887	25.6938	26.0836	26.1932	20.3269	19.9485	21.0983	19.5712	20.9902	22.815	20.6773	20.8319	24.8933	25.9547	25.2315	26.756			hsa-miR-146a-000468	0.980957	0.984427
hsa-miR-146b-001097	29.9874	26.8174	28.0999	28.4835	24.9156	22.8781	24.9747	23.589	25.0031	25.9698	23.663	24.7717	27.418	27.1955	27.5431	28.5854			hsa-miR-146b-001097	0.949418	0.95889
hsa-miR-146b-3p-002361																			hsa-miR-146b-3p-002361	#DIV/0!	#DIV/0!
hsa-miR-147-000469																			hsa-miR-147-000469	#DIV/0!	#DIV/0!
hsa-miR-147b-002262																			hsa-miR-147b-002262	#DIV/0!	#DIV/0!
hsa-miR-148a-000470																			hsa-miR-148a-000470	#DIV/0!	#DIV/0!
hsa-miR-148b-000471																			hsa-miR-148b-000471	#DIV/0!	#DIV/0!
hsa-miR-149-002255																			hsa-miR-149-002255	#DIV/0!	#DIV/0!
hsa-miR-150-000473	25.4747	22.7569	24.6767	23.8749	21.6309	19.9462	21.3258	21.6555	22.6771	22.1589	21.6855	21.4375	24.2623	24.5367	25.0124	24.1369			hsa-miR-150-000473	0.876943	0.884153
hsa-miR-152-000475																			hsa-miR-152-000475	#DIV/0!	#DIV/0!
hsa-miR-154-000477																			hsa-miR-154-000477	#DIV/0!	#DIV/0!
hsa-miR-155-002623																			hsa-miR-155-002623	#DIV/0!	#DIV/0!
hsa-miR-15a-000389																			hsa-miR-15a-000389	#DIV/0!	#DIV/0!
hsa-miR-15b-000390																			hsa-miR-15b-000390	#DIV/0!	#DIV/0!
hsa-miR-16-000391																			hsa-miR-16-000391	#DIV/0!	#DIV/0!
hsa-miR-17-002308																			hsa-miR-17-002308	#DIV/0!	#DIV/0!
hsa-miR-181a-000480																			hsa-miR-181a-000480	#DIV/0!	#DIV/0!
hsa-miR-181c-000482																			hsa-miR-181c-000482	#DIV/0!	#DIV/0!
hsa-miR-182-002334																			hsa-miR-182-002334	#DIV/0!	#DIV/0!
hsa-miR-183-002269																			hsa-miR-183-002269	#DIV/0!	#DIV/0!
hsa-miR-184-000485																			hsa-miR-184-000485	#DIV/0!	#DIV/0!
hsa-miR-185-002271																			hsa-miR-185-002271	#DIV/0!	#DIV/0!
hsa-miR-186-002285																			hsa-miR-186-002285	#DIV/0!	#DIV/0!
hsa-miR-188-3p-002106																			hsa-miR-188-3p-002106	#DIV/0!	#DIV/0!
hsa-miR-18a-002422	34.3184	32.9162	32.7247	31.6626	27.2708	26.3142	27.9368	23.4175	25.2214	25.4833	23.6275	23.8312	30.72	30.79	30.2986	31.6275			hsa-miR-18a-002422	0.959261	0.961617
hsa-miR-18b-002217																			hsa-miR-18b-002217	#DIV/0!	#DIV/0!
hsa-miR-190-000489																			hsa-miR-190-000489	#DIV/0!	#DIV/0!
hsa-miR-191-002299																			hsa-miR-191-002299	#DIV/0!	#DIV/0!
hsa-miR-192-000491																			hsa-miR-192-000491	#DIV/0!	#DIV/0!
hsa-miR-193a-3p-002250																			hsa-miR-193a-3p-002250	#DIV/0!	#DIV/0!
hsa-miR-193a-5p-002281																			hsa-miR-193a-5p-002281	#DIV/0!	#DIV/0!
hsa-miR-193b-002367																			hsa-miR-193b-002367	#DIV/0!	#DIV/0!
hsa-miR-194-000493																			hsa-miR-194-000493	#DIV/0!	#DIV/0!
hsa-miR-195-000494	29.8889	26.4723	27.4955	28.2227	25.9363	25.5578	25.8197	20.8561	24.278	22.4378	22.3919	21.6503	25.9812	26.0706	27.1031	27.2639			hsa-miR-195-000494	0.845401	0.857059
hsa-miR-196b-002215																			hsa-miR-196b-002215	#DIV/0!	#DIV/0!
hsa-miR-197-000497	29.0682	27.2395	28.348	26.9622	22.4817	24.3769	23.7177	19.1489	21.3771	21.2437	21.558	20.9286	26.3838	25.9118	26.2259	27.0312			hsa-miR-197-000497	0.93125	0.937974
hsa-miR-198-002273																			hsa-miR-198-002273	#DIV/0!	#DIV/0!
hsa-miR-199a-000498																			hsa-miR-199a-000498	#DIV/0!	#DIV/0!
hsa-miR-199a-3p-002304	31.9899	30.9072	31.1838	32.28	24.2953	24.2607	25.2048	23.5298	25.0642	27.382	24.2146	24.1626	30.9795	29.977	29.7159	32.8192			hsa-miR-199a-3p-002304	0.980967	0.981386
hsa-miR-199b-000500																			hsa-miR-199b-000500	#DIV/0!	#DIV/0!
hsa-miR-19a-000395	29.2669	28.3338	29.0938	29.8667	23.6297	22.9489	23.5353	22.1534	24.5891	23.69	22.8575	23.0026	28.5631	27.0735	28.5435	29.9467			hsa-miR-19a-000395	0.9773	0.97895
hsa-miR-19b-000396																			hsa-miR-19b-000396	#DIV/0!	#DIV/0!
hsa-miR-200a-000502																			hsa-miR-200a-000502	#DIV/0!	#DIV/0!
hsa-miR-200b-002251																			hsa-miR-200b-002251	#DIV/0!	#DIV/0!
hsa-miR-200c-002300																			hsa-miR-200c-002300	#DIV/0!	#DIV/0!
hsa-miR-202-002363																			hsa-miR-202-002363	#DIV/0!	#DIV/0!
hsa-miR-203-000507																			hsa-miR-203-000507	#DIV/0!	#DIV/0!
hsa-miR-204-000508																			hsa-miR-204-000508	#DIV/0!	#DIV/0!
hsa-miR-205-000509																			hsa-miR-205-000509	#DIV/0!	#DIV/0!
hsa-miR-208-000511																			hsa-miR-208-000511	#DIV/0!	#DIV/0!
hsa-miR-208b-002290																			hsa-miR-208b-002290	#DIV/0!	#DIV/0!
hsa-miR-20a-000580																			hsa-miR-20a-000580	#DIV/0!	#DIV/0!
hsa-miR-20b-001014	33.7926	30.5703	31.0862	32.0437	25.4092	24.9414	25.3689	24.072	26.2321	25.5817	24.9956	24.8894	31.655	30.2871	30.7593	31.9466			hsa-miR-20b-001014	0.983019	0.985265
hsa-miR-210-000512	29.3627	27.2981	29.3428	27.8591	23.9645	24.5244	24.4438	24.8831	25.9385	25.3337	26.2256	24.9137	29.0915	29.5079	30.3917	30.4497			hsa-miR-210-000512	0.870108	0.877705
hsa-miR-21-000397																			hsa-miR-21-000397	#DIV/0!	#DIV/0!
hsa-miR-211-000514																			hsa-miR-211-000514	#DIV/0!	#DIV/0!
hsa-miR-212-000515																			hsa-miR-212-000515	#DIV/0!	#DIV/0!
hsa-miR-214-002306																			hsa-miR-214-002306	#DIV/0!	#DIV/0!
hsa-miR-215-000518																			hsa-miR-215-000518	#DIV/0!	#DIV/0!
hsa-miR-216a-002220																			hsa-miR-216a-002220	#DIV/0!	#DIV/0!
hsa-miR-216b-002326																			hsa-miR-216b-002326	#DIV/0!	#DIV/0!
hsa-miR-217-002337																			hsa-miR-217-002337	#DIV/0!	#DIV/0!
hsa-miR-218-000521																			hsa-miR-218-000521	#DIV/0!	#DIV/0!
hsa-miR-219-000522																			hsa-miR-219-000522	#DIV/0!	#DIV/0!
hsa-miR-219-1-3p-002095																			hsa-miR-219-1-3p-002095	#DIV/0!	#DIV/0!
hsa-miR-219-2-3p-002390																			hsa-miR-219-2-3p-002390	#DIV/0!	#DIV/0!
hsa-miR-220-000523																			hsa-miR-220-000523	#DIV/0!	#DIV/0!
hsa-miR-22-000398																			hsa-miR-22-000398	#DIV/0!	#DIV/0!
hsa-miR-220b-002206																			hsa-miR-220b-002206	#DIV/0!	#DIV/0!
hsa-miR-220c-002211																			hsa-miR-220c-002211	#DIV/0!	#DIV/0!
hsa-miR-221-000524																			hsa-miR-221-000524	#DIV/0!	#DIV/0!
hsa-miR-222-002276																			hsa-miR-222-002276	#DIV/0!	#DIV/0!
hsa-miR-223-002295																			hsa-miR-223-002295	#DIV/0!	#DIV/0!
hsa-miR-224-002099																			hsa-miR-224-002099	#DIV/0!	#DIV/0!
hsa-miR-23a-000399																			hsa-miR-23a-000399	#DIV/0!	#DIV/0!
hsa-miR-23b-000400																			hsa-miR-23b-000400	#DIV/0!	#DIV/0!
hsa-miR-24-000402	23.9345	26.013	23.9565	24.1645	19.7991	19.6201	19.9981	17.5049	18.7923	19.9645	18.1011	18.743	22.5691	22.3922	22.0858	24.3859			hsa-miR-24-000402	0.941987	0.940054
hsa-miR-25-000403																			hsa-miR-25-000403	#DIV/0!	#DIV/0!
hsa-miR-26a-000405																			hsa-miR-26a-000405	#DIV/0!	#DIV/0!
hsa-miR-26b-000407	34.0179	27.1403	29.8999	31.2732	24.9791	23.67	25.0636	21.0319	23.4802	23.8107	21.6082	22.086	28.6579	27.6656	27.4996	29.3192			hsa-miR-26b-000407	0.946805	0.953699
hsa-miR-27a-000408																			hsa-miR-27a-000408	#DIV/0!	#DIV/0!
hsa-miR-27b-000409																			hsa-miR-27b-000409	#DIV/0!	#DIV/0!
hsa-miR-28-000411																			hsa-miR-28-000411	#DIV/0!	#DIV/0!
hsa-miR-28-3p-002446																			hsa-miR-28-3p-002446	#DIV/0!	#DIV/0!
hsa-miR-296-000527																			hsa-miR-296-000527	#DIV/0!	#DIV/0!
hsa-miR-296-3p-002101																			hsa-miR-296-3p-002101	#DIV/0!	#DIV/0!
hsa-miR-298-002190																			hsa-miR-298-002190	#DIV/0!	#DIV/0!
hsa-miR-299-3p-001015																			hsa-miR-299-3p-001015	#DIV/0!	#DIV/0!
hsa-miR-299-5p-000600																			hsa-miR-299-5p-000600	#DIV/0!	#DIV/0!
hsa-miR-29a-002112																			hsa-miR-29a-002112	#DIV/0!	#DIV/0!
hsa-miR-29b-000413																			hsa-miR-29b-000413	#DIV/0!	#DIV/0!
hsa-miR-29c-000587																			hsa-miR-29c-000587	#DIV/0!	#DIV/0!
hsa-miR-301-000528																			hsa-miR-301-000528	#DIV/0!	#DIV/0!
hsa-miR-301b-002392																			hsa-miR-301b-002392	#DIV/0!	#DIV/0!
hsa-miR-302a-000529																			hsa-miR-302a-000529	#DIV/0!	#DIV/0!
hsa-miR-302b-000531																			hsa-miR-302b-000531	#DIV/0!	#DIV/0!
hsa-miR-302c-000533																			hsa-miR-302c-000533	#DIV/0!	#DIV/0!
hsa-miR-30b-000602	30.1597	30.9584	29.9076	30.9584	22.5367	22.0669	23.102	21.0627	22.5518	23.5493	20.5783	21.8639	29.3553	30.0667	29.0558	31.2846			hsa-miR-30b-000602	0.986639	0.977931
hsa-miR-30c-000419	30.0548	29.0855	29.8249	31.0818	21.9474	21.9544	22.2886	20.9762	22.2963	24.9316	21.0462	21.5844	29.4036	29.3897	29.2336	30.4714			hsa-miR-30c-000419	0.987542	0.981496
hsa-miR-31-002279																			hsa-miR-31-002279	#DIV/0!	#DIV/0!
hsa-miR-320-002277																			hsa-miR-320-002277	#DIV/0!	#DIV/0!
hsa-miR-32-002109																			hsa-miR-32-002109	#DIV/0!	#DIV/0!
hsa-miR-323-3p-002227																			hsa-miR-323-3p-002227	#DIV/0!	#DIV/0!
hsa-miR-324-3p-002161																			hsa-miR-324-3p-002161	#DIV/0!	#DIV/0!
hsa-miR-324-5p-000539																			hsa-miR-324-5p-000539	#DIV/0!	#DIV/0!
hsa-miR-325-000540																			hsa-miR-325-000540	#DIV/0!	#DIV/0!
hsa-miR-326-000542																			hsa-miR-326-000542	#DIV/0!	#DIV/0!
hsa-miR-328-000543	34.1599	32.9591	33.7163	33.6664	24.9417	24.8148	25.3351	24.2091	25.063	27.1763	24.5934	24.9476	32.8311	32.3178	33.3298	33.1127			hsa-miR-328-000543	0.986904	0.983289
hsa-miR-329-001101																			hsa-miR-329-001101	#DIV/0!	#DIV/0!
hsa-miR-330-000544																			hsa-miR-330-000544	#DIV/0!	#DIV/0!
hsa-miR-330-5p-002230																			hsa-miR-330-5p-002230	#DIV/0!	#DIV/0!
hsa-miR-331-000545	30.5859	28.8389	29.9712	30.0267	24.9637	24.4768	25.5193	23.4189	24.9887	27.636	24.4447	24.6433	29.1024	29.472	28.4028	30.5591			hsa-miR-331-000545	0.973832	0.977313
hsa-miR-331-5p-002233																			hsa-miR-331-5p-002233	#DIV/0!	#DIV/0!
hsa-miR-335-000546	32.9483	32.0722	33.9582	33.8658	26.7054	26.7368	27.9695	24.5586	26.5325	27.5471	25.3403	26.1373	30.1794	31.7876	31.0003	33.0032			hsa-miR-335-000546	0.97919	0.977218
hsa-miR-337-5p-002156																			hsa-miR-337-5p-002156	#DIV/0!	#DIV/0!
hsa-miR-338-3p-002252																			hsa-miR-338-3p-002252	#DIV/0!	#DIV/0!
hsa-miR-339-3p-002184	32.9967	27.7056	29.8293	30.1772	28.9353	28.0101	29.7567	24.1249	24.6909	28.4809	25.8554	25.575	28.1878	27.9424	28.2873	29.8698			hsa-miR-339-3p-002184	0.712499	0.733115
hsa-miR-339-5p-002257																			hsa-miR-339-5p-002257	#DIV/0!	#DIV/0!
hsa-miR-33b-002085																			hsa-miR-33b-002085	#DIV/0!	#DIV/0!
hsa-miR-340-002258																			hsa-miR-340-002258	#DIV/0!	#DIV/0!
hsa-miR-342-3p-002260	23.3556	23.0257	23.7958	23.8187	23.3849	25.3543	22.7691	28.0919	32.8194	32.2028	28.1686	29.549	25.6765	24.9949	25.5129	25.9272			hsa-miR-342-3p-002260	-0.550928	-0.531243
hsa-miR-342-5p-002147																			hsa-miR-342-5p-002147	#DIV/0!	#DIV/0!
hsa-miR-345-002186	34.994	30.9527	31.2522	31.6209	32.823	31.1038	32.4352	30.5572	31.0325	32.6342	31.042	31.9494	29.4553	30.1286	30.0864	32.7693			hsa-miR-345-002186	0.0891058	0.135255
hsa-miR-346-000553																			hsa-miR-346-000553	#DIV/0!	#DIV/0!
hsa-miR-34a-000426																			hsa-miR-34a-000426	#DIV/0!	#DIV/0!
hsa-miR-34c-000428																			hsa-miR-34c-000428	#DIV/0!	#DIV/0!
hsa-miR-361-000554																			hsa-miR-361-000554	#DIV/0!	#DIV/0!
hsa-miR-362-001273																			hsa-miR-362-001273	#DIV/0!	#DIV/0!
hsa-miR-362-3p-002117																			hsa-miR-362-3p-002117	#DIV/0!	#DIV/0!
hsa-miR-363-001271																			hsa-miR-363-001271	#DIV/0!	#DIV/0!
hsa-miR-365-001020																			hsa-miR-365-001020	#DIV/0!	#DIV/0!
hsa-miR-367-000555																			hsa-miR-367-000555	#DIV/0!	#DIV/0!
hsa-miR-369-3p-000557																			hsa-miR-369-3p-000557	#DIV/0!	#DIV/0!
hsa-miR-369-5p-001021																			hsa-miR-369-5p-001021	#DIV/0!	#DIV/0!
hsa-miR-370-002275																			hsa-miR-370-002275	#DIV/0!	#DIV/0!
hsa-miR-371-3p-002124																			hsa-miR-371-3p-002124	#DIV/0!	#DIV/0!
hsa-miR-372-000560																			hsa-miR-372-000560	#DIV/0!	#DIV/0!
hsa-miR-373-000561																			hsa-miR-373-000561	#DIV/0!	#DIV/0!
hsa-miR-374-000563	31.6709	30.988	30.7586	31.8515	26.1152	24.6193	26.3974	24.8096	26.8103	28.5581	24.8213	25.3093	29.3464	29.9536	29.805	31.4813			hsa-miR-374-000563	0.968244	0.970589
hsa-miR-375-000564																			hsa-miR-375-000564	#DIV/0!	#DIV/0!
hsa-miR-376a-000565																			hsa-miR-376a-000565	#DIV/0!	#DIV/0!
hsa-miR-376b-001102																			hsa-miR-376b-001102	#DIV/0!	#DIV/0!
hsa-miR-376c-002122	33.7312	32.5282	31.6866	33.5428	25.2879	24.0267	25.917	23.9401	26.1839	27.9565	25.0042	25.8604	32.0211	31.0866	35.9835	33.0098			hsa-miR-376c-002122	0.943865	0.944715
hsa-miR-377-000566																			hsa-miR-377-000566	#DIV/0!	#DIV/0!
hsa-miR-380-3p-000569																			hsa-miR-380-3p-000569	#DIV/0!	#DIV/0!
hsa-miR-381-000571																			hsa-miR-381-000571	#DIV/0!	#DIV/0!
hsa-miR-382-000572																			hsa-miR-382-000572	#DIV/0!	#DIV/0!
hsa-miR-383-000573																			hsa-miR-383-000573	#DIV/0!	#DIV/0!
hsa-miR-384-000574																			hsa-miR-384-000574	#DIV/0!	#DIV/0!
hsa-miR-409-5p-002331																			hsa-miR-409-5p-002331	#DIV/0!	#DIV/0!
hsa-miR-410-001274																			hsa-miR-410-001274	#DIV/0!	#DIV/0!
hsa-miR-411-001610																			hsa-miR-411-001610	#DIV/0!	#DIV/0!
hsa-miR-412-001023																			hsa-miR-412-001023	#DIV/0!	#DIV/0!
hsa-miR-422a-002297																			hsa-miR-422a-002297	#DIV/0!	#DIV/0!
hsa-miR-423-5p-002340																			hsa-miR-423-5p-002340	#DIV/0!	#DIV/0!
hsa-miR-424-000604																			hsa-miR-424-000604	#DIV/0!	#DIV/0!
hsa-miR-425-5p-001516	27.3045	26.5321	28.4679	27.9759	22.5928	23.0395	22.9169	22.0263	22.7434	23.919	22.5899	22.389	26.9758	26.2621	26.7224	28.1861			hsa-miR-425-5p-001516	0.975473	0.976079
hsa-miR-429-001024																			hsa-miR-429-001024	#DIV/0!	#DIV/0!
hsa-miR-431-001979																			hsa-miR-431-001979	#DIV/0!	#DIV/0!
hsa-miR-433-001028																			hsa-miR-433-001028	#DIV/0!	#DIV/0!
hsa-miR-448-001029																			hsa-miR-448-001029	#DIV/0!	#DIV/0!
hsa-miR-449-001030																			hsa-miR-449-001030	#DIV/0!	#DIV/0!
hsa-miR-449b-001608																			hsa-miR-449b-001608	#DIV/0!	#DIV/0!
hsa-miR-450a-002303																			hsa-miR-450a-002303	#DIV/0!	#DIV/0!
hsa-miR-450b-3p-002208																			hsa-miR-450b-3p-002208	#DIV/0!	#DIV/0!
hsa-miR-450b-5p-002207																			hsa-miR-450b-5p-002207	#DIV/0!	#DIV/0!
hsa-miR-452-002329																			hsa-miR-452-002329	#DIV/0!	#DIV/0!
hsa-miR-453-002318																			hsa-miR-453-002318	#DIV/0!	#DIV/0!
hsa-miR-454-002323																			hsa-miR-454-002323	#DIV/0!	#DIV/0!
hsa-miR-455-001280																			hsa-miR-455-001280	#DIV/0!	#DIV/0!
hsa-miR-455-3p-002244																			hsa-miR-455-3p-002244	#DIV/0!	#DIV/0!
hsa-miR-483-5p-002338																			hsa-miR-483-5p-002338	#DIV/0!	#DIV/0!
hsa-miR-484-001821																			hsa-miR-484-001821	#DIV/0!	#DIV/0!
hsa-miR-485-3p-001277																			hsa-miR-485-3p-001277	#DIV/0!	#DIV/0!
hsa-miR-485-5p-001036																			hsa-miR-485-5p-001036	#DIV/0!	#DIV/0!
hsa-miR-486-001278	30.3287	27.2071	29.3995	27.6766	23.9393	23.702	22.4026	21.9644	23.0727	22.5969	22.891	21.7508	30.7839	29.3745	29.6748	29.4147			hsa-miR-486-001278	0.933059	0.933176
hsa-miR-486-3p-002093																			hsa-miR-486-3p-002093	#DIV/0!	#DIV/0!
hsa-miR-487a-001279																			hsa-miR-487a-001279	#DIV/0!	#DIV/0!
hsa-miR-487b-001285																			hsa-miR-487b-001285	#DIV/0!	#DIV/0!
hsa-miR-488-002357																			hsa-miR-488-002357	#DIV/0!	#DIV/0!
hsa-miR-489-002358																			hsa-miR-489-002358	#DIV/0!	#DIV/0!
hsa-miR-490-001037																			hsa-miR-490-001037	#DIV/0!	#DIV/0!
hsa-miR-491-3p-002360																			hsa-miR-491-3p-002360	#DIV/0!	#DIV/0!
hsa-miR-492-001039																			hsa-miR-492-001039	#DIV/0!	#DIV/0!
hsa-miR-493-002364																			hsa-miR-493-002364	#DIV/0!	#DIV/0!
hsa-miR-494-002365																			hsa-miR-494-002365	#DIV/0!	#DIV/0!
hsa-miR-499-3p-002427																			hsa-miR-499-3p-002427	#DIV/0!	#DIV/0!
hsa-miR-500-002428																			hsa-miR-500-002428	#DIV/0!	#DIV/0!
hsa-miR-501-001047																			hsa-miR-501-001047	#DIV/0!	#DIV/0!
hsa-miR-501-3p-002435																			hsa-miR-501-3p-002435	#DIV/0!	#DIV/0!
hsa-miR-502-001109																			hsa-miR-502-001109	#DIV/0!	#DIV/0!
hsa-miR-502-3p-002083																			hsa-miR-502-3p-002083	#DIV/0!	#DIV/0!
hsa-miR-503-001048																			hsa-miR-503-001048	#DIV/0!	#DIV/0!
hsa-miR-504-002084																			hsa-miR-504-002084	#DIV/0!	#DIV/0!
hsa-miR-505-002089																			hsa-miR-505-002089	#DIV/0!	#DIV/0!
hsa-miR-506-001050																			hsa-miR-506-001050	#DIV/0!	#DIV/0!
hsa-miR-507-001051																			hsa-miR-507-001051	#DIV/0!	#DIV/0!
hsa-miR-508-001052																			hsa-miR-508-001052	#DIV/0!	#DIV/0!
hsa-miR-508-5p-002092																			hsa-miR-508-5p-002092	#DIV/0!	#DIV/0!
hsa-miR-509-3-5p-002155																			hsa-miR-509-3-5p-002155	#DIV/0!	#DIV/0!
hsa-miR-509-5p-002235																			hsa-miR-509-5p-002235	#DIV/0!	#DIV/0!
hsa-miR-510-002241																			hsa-miR-510-002241	#DIV/0!	#DIV/0!
hsa-miR-511-001111																			hsa-miR-511-001111	#DIV/0!	#DIV/0!
hsa-miR-512-3p-001823																			hsa-miR-512-3p-001823	#DIV/0!	#DIV/0!
hsa-miR-512-5p-001145																			hsa-miR-512-5p-001145	#DIV/0!	#DIV/0!
hsa-miR-513-5p-002090																			hsa-miR-513-5p-002090	#DIV/0!	#DIV/0!
hsa-miR-515-3p-002369																			hsa-miR-515-3p-002369	#DIV/0!	#DIV/0!
hsa-miR-515-5p-001112																			hsa-miR-515-5p-001112	#DIV/0!	#DIV/0!
hsa-miR-516a-5p-002416																			hsa-miR-516a-5p-002416	#DIV/0!	#DIV/0!
hsa-miR-516b-001150																			hsa-miR-516b-001150	#DIV/0!	#DIV/0!
hsa-miR-517a-002402																			hsa-miR-517a-002402	#DIV/0!	#DIV/0!
hsa-miR-517b-001152																			hsa-miR-517b-001152	#DIV/0!	#DIV/0!
hsa-miR-517c-001153																			hsa-miR-517c-001153	#DIV/0!	#DIV/0!
hsa-miR-518a-3p-002397																			hsa-miR-518a-3p-002397	#DIV/0!	#DIV/0!
hsa-miR-518a-5p-002396																			hsa-miR-518a-5p-002396	#DIV/0!	#DIV/0!
hsa-miR-518b-001156																			hsa-miR-518b-001156	#DIV/0!	#DIV/0!
hsa-miR-518c-002401																			hsa-miR-518c-002401	#DIV/0!	#DIV/0!
hsa-miR-518d-001159																			hsa-miR-518d-001159	#DIV/0!	#DIV/0!
hsa-miR-518d-5p-002389																			hsa-miR-518d-5p-002389	#DIV/0!	#DIV/0!
hsa-miR-518e-002395																			hsa-miR-518e-002395	#DIV/0!	#DIV/0!
hsa-miR-518f-002388																			hsa-miR-518f-002388	#DIV/0!	#DIV/0!
hsa-miR-519a-002415																			hsa-miR-519a-002415	#DIV/0!	#DIV/0!
hsa-miR-519c-001163																			hsa-miR-519c-001163	#DIV/0!	#DIV/0!
hsa-miR-519d-002403																			hsa-miR-519d-002403	#DIV/0!	#DIV/0!
hsa-miR-519e-002370																			hsa-miR-519e-002370	#DIV/0!	#DIV/0!
hsa-miR-520a#-001168																			hsa-miR-520a#-001168	#DIV/0!	#DIV/0!
hsa-miR-520a-001167																			hsa-miR-520a-001167	#DIV/0!	#DIV/0!
hsa-miR-520b-001116																			hsa-miR-520b-001116	#DIV/0!	#DIV/0!
hsa-miR-520d-5p-002393																			hsa-miR-520d-5p-002393	#DIV/0!	#DIV/0!
hsa-miR-520e-001119																			hsa-miR-520e-001119	#DIV/0!	#DIV/0!
hsa-miR-520f-001120																			hsa-miR-520f-001120	#DIV/0!	#DIV/0!
hsa-miR-520g-001121																			hsa-miR-520g-001121	#DIV/0!	#DIV/0!
hsa-miR-521-001122																			hsa-miR-521-001122	#DIV/0!	#DIV/0!
hsa-miR-522-002413																			hsa-miR-522-002413	#DIV/0!	#DIV/0!
hsa-miR-523-002386																			hsa-miR-523-002386	#DIV/0!	#DIV/0!
hsa-miR-524-5p-001982																			hsa-miR-524-5p-001982	#DIV/0!	#DIV/0!
hsa-miR-525-001174																			hsa-miR-525-001174	#DIV/0!	#DIV/0!
hsa-miR-525-3p-002385																			hsa-miR-525-3p-002385	#DIV/0!	#DIV/0!
hsa-miR-526b-002382																			hsa-miR-526b-002382	#DIV/0!	#DIV/0!
hsa-miR-532-001518																			hsa-miR-532-001518	#DIV/0!	#DIV/0!
hsa-miR-532-3p-002355																			hsa-miR-532-3p-002355	#DIV/0!	#DIV/0!
hsa-miR-539-001286																			hsa-miR-539-001286	#DIV/0!	#DIV/0!
hsa-miR-541-002201																			hsa-miR-541-002201	#DIV/0!	#DIV/0!
hsa-miR-542-3p-001284																			hsa-miR-542-3p-001284	#DIV/0!	#DIV/0!
hsa-miR-542-5p-002240																			hsa-miR-542-5p-002240	#DIV/0!	#DIV/0!
hsa-miR-544-002265																			hsa-miR-544-002265	#DIV/0!	#DIV/0!
hsa-miR-545-002267																			hsa-miR-545-002267	#DIV/0!	#DIV/0!
hsa-miR-548a-001538																			hsa-miR-548a-001538	#DIV/0!	#DIV/0!
hsa-miR-548a-5p-002412																			hsa-miR-548a-5p-002412	#DIV/0!	#DIV/0!
hsa-miR-548b-001541																			hsa-miR-548b-001541	#DIV/0!	#DIV/0!
hsa-miR-548b-5p-002408																			hsa-miR-548b-5p-002408	#DIV/0!	#DIV/0!
hsa-miR-548c-001590																			hsa-miR-548c-001590	#DIV/0!	#DIV/0!
hsa-miR-548c-5p-002429																			hsa-miR-548c-5p-002429	#DIV/0!	#DIV/0!
hsa-miR-548d-001605																			hsa-miR-548d-001605	#DIV/0!	#DIV/0!
hsa-miR-548d-5p-002237																			hsa-miR-548d-5p-002237	#DIV/0!	#DIV/0!
hsa-miR-551b-001535																			hsa-miR-551b-001535	#DIV/0!	#DIV/0!
hsa-miR-556-3p-002345																			hsa-miR-556-3p-002345	#DIV/0!	#DIV/0!
hsa-miR-556-5p-002344																			hsa-miR-556-5p-002344	#DIV/0!	#DIV/0!
hsa-miR-561-001528																			hsa-miR-561-001528	#DIV/0!	#DIV/0!
hsa-miR-570-002347																			hsa-miR-570-002347	#DIV/0!	#DIV/0!
hsa-miR-574-3p-002349	30.9683	27.4042	28.5101	29.0448	24.68	24.0055	25.0458	23.9824	24.4977	25.3483	23.9528	24.7767	28.7024	27.8605	28.5296	28.9213			hsa-miR-574-3p-002349	0.972568	0.976385
hsa-miR-576-3p-002351																			hsa-miR-576-3p-002351	#DIV/0!	#DIV/0!
hsa-miR-576-5p-002350																			hsa-miR-576-5p-002350	#DIV/0!	#DIV/0!
hsa-miR-579-002398																			hsa-miR-579-002398	#DIV/0!	#DIV/0!
hsa-miR-582-3p-002399																			hsa-miR-582-3p-002399	#DIV/0!	#DIV/0!
hsa-miR-582-5p-001983																			hsa-miR-582-5p-001983	#DIV/0!	#DIV/0!
hsa-miR-589-002409																			hsa-miR-589-002409	#DIV/0!	#DIV/0!
hsa-miR-590-5p-001984	35.9742	32.4077	32.9029	33.357	29.011	27.9177	29.6311	26.5372	29.1718	29.7694	28.0156	27.2784	30.7374	31.181	31.8663	32.9722			hsa-miR-590-5p-001984	0.939488	0.957431
hsa-miR-597-001551																			hsa-miR-597-001551	#DIV/0!	#DIV/0!
hsa-miR-598-001988																			hsa-miR-598-001988	#DIV/0!	#DIV/0!
hsa-miR-615-5p-002353																			hsa-miR-615-5p-002353	#DIV/0!	#DIV/0!
hsa-miR-616-002414																			hsa-miR-616-002414	#DIV/0!	#DIV/0!
hsa-miR-618-001593																			hsa-miR-618-001593	#DIV/0!	#DIV/0!
hsa-miR-624-002430																			hsa-miR-624-002430	#DIV/0!	#DIV/0!
hsa-miR-625-002431																			hsa-miR-625-002431	#DIV/0!	#DIV/0!
hsa-miR-627-001560																			hsa-miR-627-001560	#DIV/0!	#DIV/0!
hsa-miR-628-5p-002433																			hsa-miR-628-5p-002433	#DIV/0!	#DIV/0!
hsa-miR-629-002436																			hsa-miR-629-002436	#DIV/0!	#DIV/0!
hsa-miR-636-002088																			hsa-miR-636-002088	#DIV/0!	#DIV/0!
hsa-miR-642-001592																			hsa-miR-642-001592	#DIV/0!	#DIV/0!
hsa-miR-651-001604																			hsa-miR-651-001604	#DIV/0!	#DIV/0!
hsa-miR-652-002352																			hsa-miR-652-002352	#DIV/0!	#DIV/0!
hsa-miR-653-002292																			hsa-miR-653-002292	#DIV/0!	#DIV/0!
hsa-miR-654-001611																			hsa-miR-654-001611	#DIV/0!	#DIV/0!
hsa-miR-654-3p-002239																			hsa-miR-654-3p-002239	#DIV/0!	#DIV/0!
hsa-miR-655-001612																			hsa-miR-655-001612	#DIV/0!	#DIV/0!
hsa-miR-660-001515																			hsa-miR-660-001515	#DIV/0!	#DIV/0!
hsa-miR-671-3p-002322																			hsa-miR-671-3p-002322	#DIV/0!	#DIV/0!
hsa-miR-672-002327																			hsa-miR-672-002327	#DIV/0!	#DIV/0!
hsa-miR-674-002021																			hsa-miR-674-002021	#DIV/0!	#DIV/0!
hsa-miR-708-002341																			hsa-miR-708-002341	#DIV/0!	#DIV/0!
hsa-miR-744-002324																			hsa-miR-744-002324	#DIV/0!	#DIV/0!
hsa-miR-758-001990																			hsa-miR-758-001990	#DIV/0!	#DIV/0!
hsa-miR-871-002354																			hsa-miR-871-002354	#DIV/0!	#DIV/0!
hsa-miR-872-002264																			hsa-miR-872-002264	#DIV/0!	#DIV/0!
hsa-miR-873-002356																			hsa-miR-873-002356	#DIV/0!	#DIV/0!
hsa-miR-874-002268	30.6656	31.8513	32.7411	32.6877	28.9474	27.3873	27.9011	27.9112	28.9009	29.351	29.2159	28.6001	32.8854	32.7235	33.4646	35.9179			hsa-miR-874-002268	0.854382	0.851658
hsa-miR-875-3p-002204																			hsa-miR-875-3p-002204	#DIV/0!	#DIV/0!
hsa-miR-876-3p-002225																			hsa-miR-876-3p-002225	#DIV/0!	#DIV/0!
hsa-miR-876-5p-002205																			hsa-miR-876-5p-002205	#DIV/0!	#DIV/0!
hsa-miR-885-3p-002372																			hsa-miR-885-3p-002372	#DIV/0!	#DIV/0!
hsa-miR-885-5p-002296	33.9594	30.2381	31.2359	32.5103	25.605	25.9286	25.1887	23.622	24.2187	23.3489	24.2569	24.0467	31.894	31.9671	32.6918	28.6029			hsa-miR-885-5p-002296	0.933566	0.921063
hsa-miR-886-3p-002194																			hsa-miR-886-3p-002194	#DIV/0!	#DIV/0!
hsa-miR-886-5p-002193																			hsa-miR-886-5p-002193	#DIV/0!	#DIV/0!
hsa-miR-887-002374																			hsa-miR-887-002374	#DIV/0!	#DIV/0!
hsa-miR-888-002212																			hsa-miR-888-002212	#DIV/0!	#DIV/0!
hsa-miR-889-002202																			hsa-miR-889-002202	#DIV/0!	#DIV/0!
hsa-miR-890-002209																			hsa-miR-890-002209	#DIV/0!	#DIV/0!
hsa-miR-891a-002191																			hsa-miR-891a-002191	#DIV/0!	#DIV/0!
hsa-miR-891b-002210																			hsa-miR-891b-002210	#DIV/0!	#DIV/0!
hsa-miR-892a-002195																			hsa-miR-892a-002195	#DIV/0!	#DIV/0!
hsa-miR-9-000583																			hsa-miR-9-000583	#DIV/0!	#DIV/0!
hsa-miR-92a-000431	30.9519	28.8645	30.88	30.6888	22.3753	22.3099	22.0861	21.2416	22.9437	21.2656	21.7288	21.0148	30.3407	29.9524	30.999	29.5708			hsa-miR-92a-000431	0.968652	0.961957
hsa-miR-95-000433																			hsa-miR-95-000433	#DIV/0!	#DIV/0!
hsa-miR-98-000577																			hsa-miR-98-000577	#DIV/0!	#DIV/0!
hsa-miR-99a-000435																			hsa-miR-99a-000435	#DIV/0!	#DIV/0!
hsa-miR-99b-000436																			hsa-miR-99b-000436	#DIV/0!	#DIV/0!
mmu-miR-124a-001182																			mmu-miR-124a-001182	#DIV/0!	#DIV/0!
mmu-miR-129-3p-001184																			mmu-miR-129-3p-001184	#DIV/0!	#DIV/0!
mmu-miR-134-001186																			mmu-miR-134-001186	#DIV/0!	#DIV/0!
mmu-miR-137-001129																			mmu-miR-137-001129	#DIV/0!	#DIV/0!
mmu-miR-140-001187	31.8744	30.5016	30.7321	32.5253	25.8798	23.9029	25.9677	23.9374	25.784	25.9464	24.6564	25.2357	30.3102	28.8815	30.3522	34.6375			mmu-miR-140-001187	0.951185	0.95604
mmu-miR-153-001191																			mmu-miR-153-001191	#DIV/0!	#DIV/0!
mmu-miR-187-001193																			mmu-miR-187-001193	#DIV/0!	#DIV/0!
mmu-miR-374-5p-001319	29.8128	30.0183	28.4449	28.9946	26.7477	26.0646	27.6166	22.3826	25.3939	25.8257	22.8074	23.7131	26.7721	26.795	27.0619	29.1265			mmu-miR-374-5p-001319	0.841149	0.851838
mmu-miR-379-001138																			mmu-miR-379-001138	#DIV/0!	#DIV/0!
mmu-miR-451-001141	30.2512	26.9195	28.548	29.1482	21.9559	20.6765	21.3938	19.628	22.2283	20.6559	20.0485	19.965	29.4746	28.531	27.6839	29.603			mmu-miR-451-001141	0.979375	0.975832
mmu-miR-491-001630																			mmu-miR-491-001630	#DIV/0!	#DIV/0!
mmu-miR-495-001663																			mmu-miR-495-001663	#DIV/0!	#DIV/0!
mmu-miR-496-001953																			mmu-miR-496-001953	#DIV/0!	#DIV/0!
mmu-miR-499-001352																			mmu-miR-499-001352	#DIV/0!	#DIV/0!
mmu-miR-615-001960																			mmu-miR-615-001960	#DIV/0!	#DIV/0!
mmu-miR-93-001090																			mmu-miR-93-001090	#DIV/0!	#DIV/0!
mmu-miR-96-000186																			mmu-miR-96-000186	#DIV/0!	#DIV/0!
RNU44-001094																			RNU44-001094	#DIV/0!	#DIV/0!
RNU48-001006																			RNU48-001006	#DIV/0!	#DIV/0!
U6 snRNA-001973																			U6 snRNA-001973	#DIV/0!	#DIV/0!
U6 snRNA-001973																			U6 snRNA-001973	#DIV/0!	#DIV/0!
U6 snRNA-001973	36.9424	31.9759	33.471	31.1141	24.0648	24.699	25.3092	21.1793	23.1072	24.3376	23.9186	19.1242	27.8597	30.8723	28.9811	30.7397			U6 snRNA-001973	0.927494	0.939347
U6 snRNA-001973	33.6898	32.0574	34.0443	29.7487	23.6577	25.4168	25.2412	20.8596	23.2759	24.5106	21.9585	20.4783	28.121	30.5145	28.0087	29.0493			U6 snRNA-001973	0.924473	0.93086
These values reflect the loaded mass of template cDNA for each sample																		All Ct values representing a specific miRNA were kept out of these calculations if even just one of them corresponded to a flagged well (see sheet 1).
Median Ct value for each sample	30.9519	29.331	29.8999	30.6888	24.9156	24.3769	25.2048	23.4175	24.5891	25.4833	23.663	24.0467	29.0915	29.3897	29.0211	30.0332
Mean Ct value for each sample	31.1573	29.0713	29.9255	30.0742	24.8315	24.3416	25.075	23.1221	24.7504	25.5829	23.7416	23.8475	28.7573	28.811	28.9541	30.1431

## Sheet: 3. Panel B Ct values
Detector	ASD #1	ASD #2	ASD #3	ASD #4	NC #1	NC #2	NC #3	TS #1	TS #2	TS #3	TS #4	TS #5	TS+ASD #1	TS+ASD #2	TS+ASD #3	TS+ASD #4		We have assigned a Ct value of 40 to all undetermined curves.
ath-miR159a-000338	40	40	40	40	40	28.7338	40	40	40	20.9657	4.32326	40	40	6.41964	5	31.5964		Yellow cells represent flagged wells (minor fluorescence fluctuations recorded by the instrument).
dme-miR-7-000268	31.3221	29.7176	40	36.9756	36.8031	40	40	40	29.5255	40	40	37	37.4549	29.2535	21.8048	40
hsa-let-7a#-002307	40	35.9506	28.4473	26.1387	25.5975	27.3974	40	40	33.6022	34.0363	40	28.7951	40	40	40	40
hsa-let-7b#-002404	40	29.8408	35.1178	40	40	14.5716	40	40	25.7775	29.8724	40	31.7082	33.9492	40	40	40
hsa-let-7c#-002405	28.2287	30.6795	27.6082	40	36.0988	32.0204	25.0713	22.9822	35.4693	21.3678	40	29.2342	40	32.1059	26.7235	40
hsa-let-7e#-002407	40	40	40	40	26.4488	40	29.2863	40	40	34.7466	23.6623	38.5017	14.1759	40	35.1381	40
hsa-let-7f-1#-002417	40	40	40	40	40	40	32.3166	5.21159	40	12.6608	40	40	40	40	40	31.2165
hsa-let-7f-2#-002418	40	31.4748	40	33.0903	40	40	40	40	40	40	40	40	40	40	40	40
hsa-let-7g#-002118	40	40	40	26.0146	17.6766	40	40	18.3439	40	40	40	40	40	40	36.8814	40
hsa-let-7i#-002172	40	36.5453	40	40	40	32.1301	29.6389	6.51334	22.9287	28.7446	23.3737	21.2162	28.6307	28.8498	28.761	24.0892
hsa-miR-100#-002142	40	40	40	40	40	33.5757	31.8678	35.0679	33.3367	15.8307	40	40	36.2875	40	34.0696	35.0425
hsa-miR-101#-002143	40	40	40	40	40	40	40	40	40	40	40	40	31.1197	40	40	40
hsa-miR-105#-002168	40	40	40	40	40	33.3911	40	40	40	40	40	40	40	40	40	40
hsa-miR-106a#-002170	40	13.7305	40	26.2709	19.1735	40	30.3152	40	40	40	40	40	28.2883	4.04106	40	16.9123
hsa-miR-106b#-002380	32.1747	32.449	36.3323	32.6788	40	33.8965	28.9341	30.2167	30.5261	33.9198	31.3742	25.8362	31.1315	32.2618	31.0042	40
hsa-miR-10a#-002288	40	40	40	40	40	40	40	4.87683	40	40	4.79291	40	40	40	40	40
hsa-miR-10b#-002315	31.1354	30.5129	32.9743	33.5092	29.0028	27.377	28.7925	27.3503	28.2892	28.165	28.1237	29.1278	31.546	31.8677	34.0205	33.0757
hsa-miR-1178-002777	17.2586	40	10.8955	40	40	40	30.4223	4.69175	8.16685	40	40	4.79669	40	40	26.0624	5.85258
hsa-miR-1179-002776	40	26.3789	40	31.0262	31.1073	26.1246	30.1734	32.0229	30.405	25.3078	29.3246	28.2925	29.3537	40	30.1742	20.6248
hsa-miR-1180-002847	30.4612	27.9156	30.408	31.0573	36.95	30.7718	30.6182	27.9053	40	27.5529	29.6279	29.5153	30.2736	29.0414	30.8829	29.0675
hsa-miR-1182-002830	40	40	40	25.3619	40	40	40	40	40	40	40	40	40	40	40	11.764
hsa-miR-1183-002841	31.7126	29.9692	40	40	28.9743	29.6251	30.6787	5.67243	27.9669	31.5647	37.4247	25.7247	29.7352	30.7384	30.0031	17.9442
hsa-miR-1184-002842	40	29.1083	40	40	4.59939	40	31.5062	40	28.0127	6.0572	21.175	40	40	40	40	40
hsa-miR-1197-002810	40	40	40	40	30.6702	34.3545	40	40	40	40	20.3534	40	34.998	40	40	40
hsa-miR-1200-002829	40	40	40	40	40	40	40	40	40	40	40	40	40	40	40	40
hsa-miR-1201-002781	34.7577	40	25.6686	27.481	40	11.5163	40	40	29.6317	28.8153	19.4943	6.76609	40	40	40	40
hsa-miR-1203-002877	32.51	40	29.6079	40	40	40	40	40	25.0292	40	40	40	40	40	40	40
hsa-miR-1204-002872	4.80659	33.412	40	40	10.7534	40	40	40	40	40	40	40	40	40	40	40
hsa-miR-1205-002778	40	40	40	40	40	40	40	6.41747	33.662	40	4.19803	34.2393	40	5.80256	40	40
hsa-miR-1206-002878	40	40	40	40	40	40	40	40	40	40	40	40	40	40	40	40
hsa-miR-1208-002880	30.3945	33.3485	40	29.3162	30.4598	28.8017	25.951	25.1859	30.8374	27.8743	27.1762	25.2276	40	30.736	33.4808	31.0014
hsa-miR-122#-002130	40	29.5992	40	40	40	40	37.4863	40	40	40	40	25.7018	40	40	40	40
hsa-miR-1224-3P-002752	19.5061	40	40	40	21.9456	5.56514	40	34.9274	40	40	40	5.98223	40	40	40	40
hsa-miR-1225-3P-002766	40	40	40	40	40	40	9.94899	40	40	40	40	40	40	40	40	40
hsa-miR-1226#-002758	40	40	40	32.5552	35.8522	29.8272	40	35.4366	40	40	32.2439	40	40	40	40	40
hsa-miR-1227-002769	40	35.8783	40	32.9105	28.2794	28.5963	29.4827	28.4409	28.4875	29.2086	28.1727	28.9295	33.9567	33.9442	35.5713	40
hsa-miR-1228#-002763	6.55646	40	21.4374	40	40	40	40	40	40	35.1424	23.3515	40	32.8644	20.1257	35.1502	21.481
hsa-miR-1233-002768	40	40	40	25.5276	24.6613	19.9713	17.096	19.3631	16.2426	18.2426	18.0752	20.7859	26.5129	40	40	5.50938
hsa-miR-1236-002761	40	40	40	40	40	40	30.1743	16.1171	40	40	40	40	40	31.7053	40	40
hsa-miR-1238-002927	40	40	40	40	14.5585	15.7934	33.8408	40	40	40	40	40	40	40	40	40
hsa-miR-124#-002197	40	40	40	40	27.909	40	40	29.4984	16.4318	20.0479	14.1731	36.167	40	40	35.0946	40
hsa-miR-1243-002854	40	28.9034	40	36.2353	30.1148	32.0802	31.1228	33.8443	33.1283	28.7505	33.6425	28.9917	25.2025	40	40	33.3548
hsa-miR-1244-002791	40	40	33.248	40	40	40	14.4246	20.0453	29.131	40	22.2344	40	40	40	35.8001	40
hsa-miR-1245-002823	40	30.4589	40	40	6.72809	40	24.0373	30.303	6.58506	40	40	26.6657	40	33.724	40	23.7611
hsa-miR-1247-002893	37.3105	40	40	40	29.064	27.2378	27.3522	30.6557	28.5153	26.4189	29.3634	31.8516	40	31.7336	36.2875	40
hsa-miR-1248-002870	40	40	40	40	40	25.4291	40	5.28189	37.7913	40	22.5922	31.8825	40	32.264	40	40
hsa-miR-1249-002868	40	40	40	40	40	35.9891	40	40	40	40	40	40	40	31.6052	38	32.3074
hsa-miR-1250-002887	31.0359	40	24	40	40	40	31.0779	40	4.85489	25.5073	40	40	40	30.1639	40	40
hsa-miR-1251-002820	40	40	40	40	40	36.8848	40	40	40	40	40	40	40	40	40	40
hsa-miR-1252-002860	40	40	40	40	28.4557	40	40	26.0235	40	28.8952	21.2293	29.067	40	40	40	40
hsa-miR-1253-002894	7.61746	40	40	18.9022	40	40	9.02591	33.9655	9.02437	31.1358	40	10.0193	40	32.4328	40	31.6239
hsa-miR-1254-002818	40	40	40	40	28.1998	27.6073	36.1022	34.4833	31.8211	40	40	35.9563	40	40	35.1968	40
hsa-miR-1255A-002805	40	40	40	40	40	40	40	40	40	40	40	40	33.85	40	40	40
hsa-miR-1255B-002801	40	32.2582	35.9381	40	31.6834	31.7277	30.5196	30.4205	32.759	31.2439	40	30.5556	33.6749	40	40	33.7532
hsa-miR-1256-002850	40	27.2108	40	25.6038	40	40	12.0097	11.4987	40	5.97779	35.14	40	40	40	40	40
hsa-miR-1257-002910	40	40	40	40	30.9928	12.9597	40	36.9007	40	40	4.51758	40	18.9213	40	27.4617	40
hsa-miR-1259-002796	40	40	40	40	40	40	40	40	40	40	40	40	40	40	40	40
hsa-miR-125b-1#-002378	26.6789	40	40	40	17.0962	40	9.03119	21.9257	40	19.6551	40	33.0755	40	40	40	40
hsa-miR-125b-2#-002158	27.9297	40	40	32.4825	7.44465	36.3064	29.4449	40	40	35.7994	35.1117	40	40	40	40	40
hsa-miR-126#-000451	29.6024	24.6299	26.8919	32.967	31.2845	28.2751	29.2219	28.9775	30.2411	30.7343	29.9549	30.3509	26.3404	29.6028	29.2139	27.3302
hsa-miR-1260-002896	28.5782	30.704	33.8496	40	30.8093	20.0017	24.9101	19.5258	21.3476	22.7841	19.8464	18.9292	28.7146	27.04	34.5359	30.604
hsa-miR-1262-002852	31.4936	30.2444	33.0242	40	32.3774	29.7597	28.583	31.5768	29.1655	31.2589	30.9609	30.6141	29.7158	29.8884	40	34.2176
hsa-miR-1263-002784	40	40	35.2892	33.2414	40	40	34.5433	40	40	40	40	40	40	40	40	40
hsa-miR-1264-002799	30.8812	40	40	40	9.14377	40	3.5406	40	40	40	40	29.8104	40	40	40	40
hsa-miR-1265-002790	28.0865	40	40	40	40	40	40	33.8475	40	23.9007	40	21.7471	40	40	40	36.486
hsa-miR-1267-002885	40	40	40	32.6886	6.05275	40	40	16.7018	32.8818	21.161	31.4863	40	32.417	40	40	33.6326
hsa-miR-1269-002789	40	40	40	40	16.4323	40	34.8443	15.22	32.033	30.2187	25.2086	8.22177	40	40	40	40
hsa-miR-1270-002807	33.1463	32.6363	40	40	40	27.5578	40	33.0753	40	40	30.8369	30.6591	40	40	40	40
hsa-miR-1271-002779	30.296	30.2378	30.7355	31.533	40	33.2742	35.8857	34.3663	35.4202	40	33.0248	34.4445	30.6719	31.1928	29.777	31.4005
hsa-miR-1272-002845	40	40	40	40	29.4773	11.9494	20.6628	40	40	1.54081	35.6734	40	40	40	40	40
hsa-miR-1274A-002883	26.5434	24.664	25.9599	27.9834	28.1363	24.7927	27.2121	25.5951	24.1364	22.9541	24.2792	24.9625	25.5812	26.11	25.3489	25.9243
hsa-miR-1274B-002884	23.0173	21.9492	23.5045	24.713	25.3729	23.2467	23.7421	24.0928	23.5252	22.0119	23.4342	23.8058	23.1119	22.3454	23.9572	22.219
hsa-miR-1275-002840	40	38.1121	34.8269	40	30.0625	34.23	28.495	16.8315	27.0248	24.9243	40	15.717	27.7573	33.819	29.4912	40
hsa-miR-1276-002843	30.3777	40	40	40	26.6399	40	40	40	40	40	40	40	35.0096	40	34.8191	40
hsa-miR-1278-002851	40	40	40	40	40	40	40	38	24.7465	5.95301	19.0466	38.1863	40	40	40	40
hsa-miR-1282-002803	40	31.3224	40	40	4.14103	40	40	30.7442	21.1724	6.59433	25.6943	40	40	40	40	34.0993
hsa-miR-1283-002890	40	40	40	40	25.2578	40	27.1023	40	37.2165	21.1739	40	15.2801	40	38	40	40
hsa-miR-1284-002903	40	20.9422	25.6549	32.2829	40	11.4442	18.9155	40	40	14.8964	40	5.43737	25.1591	40	40	40
hsa-miR-1285-002822	33.2912	31.3167	34.1725	40	32.773	30.7039	40	30.6012	32.0572	28.6499	33.998	37.4538	31.6237	31.845	32.9227	33.8764
hsa-miR-1286-002773	40	40	28.8528	28.5762	35.5119	28.6939	29.9699	31.1954	30.0426	40	40	5.33857	10.9888	40	40	40
hsa-miR-1288-002832	40	29.2711	24.2567	40	38.59	40	40	40	40	40	32.7417	27.7492	34.9337	40	40	34.0566
hsa-miR-1289-002871	40	40	40	40	27.7847	28.2054	40	40	7.95695	40	40	40	40	40	40	40
hsa-miR-129#-002298	40	29.8567	40	40	37.1753	25.0905	30.3274	40	40	40	40	4.82554	40	40	40	36.6572
hsa-miR-1290-002863	26.8553	28.1984	28.2921	32.9851	28.0474	29.3833	27.0809	29.2366	27.9129	29.0436	30.1769	29.036	24.7417	27.0375	27.0916	26.882
hsa-miR-1291-002838	40	40	40	33.4359	18.6369	40	40	20.9178	40	33.4765	40	32.9403	32.6978	40	40	36.9381
hsa-miR-1292-002824	40	40	40	32.3569	40	40	33.092	40	40	14.5102	37.3482	14.5744	40	40	40	40
hsa-miR-1293-002905	40	40	40	40	39.1817	40	29.0586	40	40	40	40	40	40	40	40	40
hsa-miR-1294-002785	40	40	40	40	40	40	40	40	40	14.7982	40	40	40	40	40	40
hsa-miR-1296-002908	35.777	40	40	40	40	9.72237	10.6579	27.9369	37.706	35.6504	34.3394	40	40	40	40	40
hsa-miR-1298-002861	37.6502	40	40	40	32.9661	40	40	34.2223	40	31.4648	40	37.2244	40	40	40	40
hsa-miR-1300-002902	20.6269	30.2448	40	29.5828	36.1597	32.0196	20.067	22.6422	40	24.5388	31.2253	8.16351	29.0275	28.2252	40	28.6109
hsa-miR-1301-002827	37.752	40	40	40	31.339	32.6355	40	28.1258	28.7225	3.16223	22.5631	40	40	40	28.3901	40
hsa-miR-1302-002901	36.7732	40	40	40	22.4466	35.6542	29.4303	19.7093	40	40	36.8193	7.38927	40	40	40	40
hsa-miR-1303-002792	29.8844	31.4982	31.753	40	9.6588	40	40	40	32.4459	40	32.3081	40	40	33.7094	32.7017	40
hsa-miR-1304-002874	40	40	30.5985	19.914	37.5813	7.99817	26.3283	3.59993	40	40	31.926	9.05617	40	40	40	20.7316
hsa-miR-1305-002867	40	40	40	40	33.7236	34.7697	34.6778	33.4325	30.8347	31.4566	34.0468	32.876	36.6838	40	40	40
hsa-miR-130a#-002131	40	40	40	40	7.04599	29.3514	7.6663	15.0948	6.41264	34.3257	40	33.6846	40	40	40	40
hsa-miR-130b#-002114	40	40	40	40	40	40	40	31.2901	29.4757	33.8224	36.2299	33.8089	31.6817	32.9822	40	34.8138
hsa-miR-132#-002132	40	40	40	40	7.95027	33.1336	22.5498	40	5.59718	40	32.2541	20.1507	40	40	40	40
hsa-miR-1324-002815	40	19.3208	40	40	11.1341	9.83871	22.4721	21.4722	40	40	14.3577	18.4361	40	40	23.2477	11.3155
hsa-miR-135b#-002159	40	40	40	40	40	40	40	27.8038	11.7178	33.8066	3.47226	8.36336	29.7418	40	25.0731	23.4853
hsa-miR-136#-002100	39.496	31.3783	30.5171	35.0429	40	32.1891	30.4936	27.8401	28.5704	30.9972	28.7872	40	32.7129	33.5316	40	39.9653
hsa-miR-138-2#-002144	4.44956	37.8125	32.7426	25.6476	5.02868	40	13.1828	14.4032	40	17.8742	40	4.68985	8.51217	40	35.7312	40
hsa-miR-141#-002145	40	40	40	34.8178	40	34.2615	5.2152	40	40	40	40	40	40	40	40	40
hsa-miR-143#-002146	40	40	40	40	40	40	40	40	40	40	26.018	3.38201	29.3528	11.2758	15.1173	40
hsa-miR-144#-002148	29.4932	27.142	29.5999	40	33.0295	32.8378	32.2894	26.6625	36.6561	30.3139	28.2072	26.9529	27.9557	40	32.9643	30.7745
hsa-miR-144-002676	30.874	22.5616	29.2683	30.7608	26.9038	25.9577	27.5669	25.866	26.9874	30.4749	27.8351	27.6846	25.5886	28.8328	29.7729	40
hsa-miR-145#-002149	27.9521	31.5371	40	40	27.849	33.9707	24.6291	21.8252	40	12.7793	30.8575	40	31.9728	31.544	33.8474	40
hsa-miR-146a#-002163	37.9796	40	40	40	40	33.1757	30.2882	23.6542	40	17.9578	32.4054	40	40	40	40	40
hsa-miR-148a#-002134	40	40	22.0227	32.6943	14.1999	14.8549	13.3045	14.3772	16.7568	14.6485	16.1001	15.814	40	32.8235	40	40
hsa-miR-148b#-002160	31.7104	40	35.6003	40	40	6.46664	40	26.5549	11.8624	32.1487	33.4819	29.0948	40	31.8247	30.0794	7.1486
hsa-miR-149#-002164	28.2527	30.5911	40	40	40	23.3429	30.939	30.4516	40	23.1227	23.7805	40	40	40	40	40
hsa-miR-151-3p-002254	28.9155	25.9337	28.2768	28.5196	26.1731	25.2022	26.7575	24.6298	25.298	27.9431	25.1855	25.5046	27.184	27.8043	26.9965	29.6821
hsa-miR-151-5P-002642	30.0102	28.9887	30.8614	34.94	31.0495	28.905	30.7239	27.982	30.1858	32.424	29.5858	31.3177	29.9419	29.0356	29.3577	30.9322
hsa-miR-154#-000478	40	40	25.3462	40	5.61463	40	18.0497	40	4.84154	5.3044	20.7756	40	40	31.0511	40	40
hsa-miR-155#-002287	40	40	40	40	40	40	40	7.3924	6.59101	40	40	40	40	40	40	40
hsa-miR-15a#-002419	30.5711	30.147	33.2321	32.1382	30.8838	40	38.301	40	40	40	32.1204	40	30.1278	28.3592	32.1159	34.7255
hsa-miR-15b#-002173	40	23.0806	34.0834	40	13.3652	26.7793	35.44	36.6654	7.44844	40	26.8646	26.882	30.962	29.1415	40	35.9655
hsa-miR-16-1#-002420	40	33.9731	40	40	40	40	40	37.3238	36.8276	28.2342	40	27.82	31.7222	31.6653	32.7981	40
hsa-miR-16-2#-002171	40	40	40	40	40	40	40	12.1366	11.4698	30.3366	29.846	33.1891	40	40	40	36.2186
hsa-miR-17#-002421	40	4.53915	40	40	23.0837	19.6581	40	40	40	40	11.7179	19.9874	33.156	40	40	40
hsa-miR-181a-2#-002317	29.6518	34.1102	40	31.5207	27.2632	26.7001	40	25.8927	29.9704	21.7461	27.0914	29.8843	39.5187	29.6834	30.4848	40
hsa-miR-181c#-002333	40	40	26.2709	40	26.6198	40	6.73153	31.6686	34.997	6.60217	34.0403	40	40	40	40	40
hsa-miR-182#-000483	25.9836	4.90436	40	25.391	4.27497	15.9258	10.969	40	11.3663	6.23932	9.36662	40	40	40	40	32.7315
hsa-miR-1825-002907	30.3164	34.2188	30.0139	33.4022	10.9954	29.5981	29.7753	28.5576	32.6503	30.7075	17.6129	31.2495	40	28.7131	31.81	40
hsa-miR-1826-002873	27.7585	40	40	40	40	40	13.0513	40	30.0048	12.7722	40	40	40	40	8.43127	40
hsa-miR-183#-002270	35.4036	29.4838	40	23.3715	29.716	26.3	28.6786	31.9777	29.1894	27.6427	25.3797	24.777	29.1639	32.1445	31.4923	34.4958
hsa-miR-185#-002104	40	40	40	34.8581	29.6937	40	40	40	40	40	40	40	40	40	40	40
hsa-miR-186#-002105	40	36.4599	40	40	40	40	29.1429	40	11.1043	40	40	20.173	40	40	40	40
hsa-miR-18a#-002423	36.9186	29.2721	40	29.5568	40	40	37.3863	29.3864	5.5126	40	27.9605	4.24758	31.856	31.6621	40	32.0002
hsa-miR-18b#-002310	40	40	40	40	40	40	40	40	40	40	40	40	40	40	40	40
hsa-miR-190b-002263	31.103	32.7379	32.6401	35.9987	34.215	31.014	33.6448	40	32.3209	35.8264	33.5799	36.9595	30.5246	28.9134	32.4662	40
hsa-miR-191#-002678	34.273	34.0133	35.448	40	32.8554	31.2549	40	31.1972	31.9312	40	40	40	32.6031	31.1656	34.7654	40
hsa-miR-192#-002272	40	40	40	40	2.87249	40	31.559	40	40	40	40	40	40	40	40	40
hsa-miR-193b#-002366	40	40	40	40	40	31.3047	33.9776	31.9313	34.1469	40	32.9428	30.3502	40	36.6547	40	33.9204
hsa-miR-194#-002379	40	40	40	40	40	40	40	40	40	40	40	40	40	40	40	36.9355
hsa-miR-195#-002107	40	40	40	40	40	40	40	40	40	40	40	40	40	40	40	40
hsa-miR-196a#-002336	19.6277	29.747	40	34.3584	40	40	29.7627	23.4108	7.39943	40	33.0234	40	40	40	23.3949	40
hsa-miR-19a#-002424	40	40	40	40	40	14.5543	40	3.11602	40	35.4283	40	40	40	40	40	40
hsa-miR-19b-1#-002425	40	33.9456	34.122	33.9923	33.1152	35.1789	31.6877	29.4457	40	10.8998	31.3766	40	30.7505	33.9337	34.7762	40
hsa-miR-200a#-001011	40	23.7059	33.6764	37.0267	40	19.7039	40	13.7497	40	19.789	40	40	40	40	40	13.1338
hsa-miR-200b#-002274	40	40	40	40	29.9687	40	40	40	40	40	40	36.8373	40	40	40	40
hsa-miR-200c#-002286	40	40	40	27.8713	40	31.4505	35.0822	20.7648	40	40	40	11.5694	40	40	40	40
hsa-miR-202#-002362	40	40	40	40	14.8056	18.6382	23.3563	40	13.9381	40	12.8255	22.7781	40	6	40	40
hsa-miR-206-000510	40	31.0933	30.9617	40	38	26.7449	28.5662	32.2542	40	32.0974	30.9192	31.1746	36.9394	34.1474	34.4955	32.966
hsa-miR-20a#-002437	40	35.9684	34.6869	40	32.5683	40	40	40	40	40	31.9113	32.7004	32.8848	33.0111	34.8214	40
hsa-miR-20b#-002311	40	40	34.1571	26.8214	40	40	19.2822	40	40	40	37.5944	32.374	40	40	40	40
hsa-miR-21#-002438	27.8465	30.7271	40	40	25.0017	26.0665	26.8716	24.65	28.9332	27.4853	25.3279	27.2613	29.2563	30.616	40	30.821
hsa-miR-213-000516	36.3916	31.4349	40	32.634	37.7815	35.6058	40	28.9422	24.9208	40	21.6698	23.8442	34.4348	35.7961	29.9413	30.2299
hsa-miR-214#-002293	28.5338	27.6315	28.7611	17.5488	31.8571	29.1866	40	34.1273	40	40	33.6937	40	36.9638	33.5445	40	40
hsa-miR-218-1#-002094	40	40	5.81783	36.3261	37.4867	40	13.0966	35.9079	23.8589	40	23.2218	35.1009	13.7694	40	22.4224	4.6088
hsa-miR-218-2#-002294	17.0658	40	40	40	40	40	40	40	40	40	40	40	40	40	40	40
hsa-miR-22#-002301	29.1383	29.1698	30.6768	40	7.49055	40	30.3114	4.93587	40	24.1309	30.6777	40	29.8899	29.3017	30.1981	40
hsa-miR-221#-002096	40	40	36.0371	40	40	40	40	40	40	40	40	40	40	40	40	40
hsa-miR-222#-002097	40	28.7123	40	26.6153	40	40	11.0905	29.3729	26.7438	40	40	40	28.9408	40	40	40
hsa-miR-223#-002098	28.9995	29.8802	31.9733	31.0923	26.6493	26.1066	25.7871	25.2753	25.1462	27.2422	25.9663	25.9884	27.6599	26.9278	27.7542	31.0075
hsa-miR-23a#-002439	29.761	40	40	40	34.5779	40	7.15775	40	40	8.41012	6.64923	40	30.3699	40	31.5019	33.5933
hsa-miR-23b#-002126	28.2393	40	33.3896	40	17.8878	40	17.0476	16.4552	18.7741	17.8904	18.2533	18.2794	40	40	40	40
hsa-miR-24-1#-002440	40	40	40	40	40	40	40	30.9453	40	40	24.5586	40	40	40	40	40
hsa-miR-24-2#-002441	31.7224	40	26.6145	40	40	40	40	40	40	40	30.0909	40	28.4284	40	40	31.0193
hsa-miR-25#-002442	40	40	40	40	13.4343	29.7969	29.7906	26.3747	29.5133	38	31.0961	40	33.1718	30.0108	33.5659	40
hsa-miR-26a-1#-002443	40	35.9558	40	33.6355	30.084	28.2924	30.1426	27.9069	29.7699	30.8628	27.6583	29.8078	33.2028	33.9714	30.5825	40
hsa-miR-26a-2#-002115	40	40	40	40	5.73219	40	23.5186	4.21633	21.5145	40	40	40	9.33832	34.781	40	40
hsa-miR-26b#-002444	33.4076	32.0056	35.093	36.9827	30.4772	30.8435	31.2619	28.3879	29.7487	31.742	30.1605	30.277	31.4865	30.8803	31.6465	33.6523
hsa-miR-27a#-002445	31.8984	34.03	40	40	32.8404	30.8139	35.0752	28.0003	30.7347	37.0055	30.4533	30.9816	29.9421	30.8603	31.859	40
hsa-miR-27b#-002174	40	34.2687	37.9205	40	40	28.2019	40	30.0193	29.1342	31.4633	40	31.598	40	40	40	40
hsa-miR-29a#-002447	40	34.2717	40	40	18.2322	40	40	18.6243	18.923	40	26.0214	35.4838	30.9804	29.4363	36.4473	40
hsa-miR-29b-1#-002165	40	34.9371	40	40	18.4593	15.3393	40	40	40	12.4527	40	40	40	40	40	40
hsa-miR-29b-2#-002166	40	35.9507	40	40	40	40	40	40	40	27.1892	40	40	40	33.9941	34.7464	40
hsa-miR-302a#-002381	40	27.3215	40	40	17.1903	27.2545	16.5482	10.4971	7.33676	14.6169	27.4486	30.3611	29.8979	40	36.8875	40
hsa-miR-302b#-002119	40	40	40	40	5.23199	17.6314	23.5688	30.9947	40	40	17.0285	27.1033	40	40	40	40
hsa-miR-302c#-000534	40	40	40	8.93784	23.5964	30.9542	3.17145	7.77652	24.6216	30.5972	40	40	40	29.8812	40	40
hsa-miR-302d#-002120	40	40	40	40	40	9	26.525	33.0382	40	40	40	40	40	40	24.1197	33.3399
hsa-miR-302d-000535	23.4637	37.2036	40	40	40	40	34.5082	32.8856	40	22.5241	40	40	40	40	40	28.1564
hsa-miR-30a-3p-000416	27.4331	26.8704	29.7557	32.1146	27.9848	25.8431	28.1267	24.6126	26.8336	26.9371	26.3671	27.0235	29.9769	27.1945	29.1356	29.5279
hsa-miR-30a-5p-000417	21.8302	20.6196	22.5866	32.827	26.2264	24.405	24.6527	23.5402	24.3681	24.6718	24.849	24.7344	22.8977	26.4426	23.1392	23.1358
hsa-miR-30b#-002129	40	40	40	40	23.1436	32.7052	40	40	28.7672	22.4883	40	40	4.71098	40	40	23.7037
hsa-miR-30c-1#-002108	40	40	33.7016	32.8525	27.69	24.2862	36.2074	31.5332	40	40	40	33.4837	40	40	40	40
hsa-miR-30c-2#-002110	40	40	26.2069	40	40	40	5.63417	21.0197	33.7107	31.9864	22.9627	40	40	40	40	40
hsa-miR-30d#-002305	30.2897	32.0038	40	40	40	29.2548	40	4.38559	31.5547	40	40	40	30.2564	40	40	32.048
hsa-miR-30d-000420	27.9762	25.0163	26.5586	26.9514	29.9132	27.3985	26.7469	27.0942	27.0891	27.221	27.6958	27.071	26.8062	28.9921	27.8236	26.8842
hsa-miR-30e-3p-000422	29.1474	27.1597	29.9414	33.9674	29.0567	27.9152	30.4726	28.6179	29.8915	29.5578	28.3689	29.6672	28.985	27.9261	28.9222	29.9524
hsa-miR-31#-002113	40	34.2053	12.3129	40	37.6896	40	40	40	40	40	40	40	40	40	31.0963	40
hsa-miR-32#-002111	19.3586	40	40	40	40	40	40	40	40	26.569	4.02521	40	33.2658	40	21.4542	40
hsa-miR-320B-002844	29.1443	29.1962	28.958	32.769	36.0453	30.2802	32.9917	31.0927	40	29.3232	31.8914	30.7052	31.6754	28.3635	29.6954	29.4258
hsa-miR-335#-002185	29.8775	31.6168	29.7794	40	32.7811	40	31.4826	34.6084	40	4.51599	33.1215	21.7738	28.1094	29.1786	29.7598	31.5841
hsa-miR-337-3p-002157	30.8059	40	31.5772	40	40	15.6772	16.6306	5.25734	30.1281	40	4.56977	40	8.58318	40	40	40
hsa-miR-338-5P-002658	31.6658	29.9659	29.0247	31.0624	27.6041	25.1603	32.9442	28.8884	29.8915	24.703	28.2512	28.0793	28.5404	30.1527	30.4856	31.9862
hsa-miR-33a#-002136	30.8216	31.1329	33.8591	40	31.8937	31.3196	20.1674	40	40	20.46	40	40	31.1963	28.5572	27.0847	30.9881
hsa-miR-33a-002135	35.0644	30.7896	40	40	29.3292	28.741	32.625	40	27.774	29.0689	25.1359	29.4132	30.5347	30.7802	34.8825	28.4899
hsa-miR-340#-002259	34.4271	33.9645	40	40	35.4059	33.3305	31.9725	33.293	5.49302	40	29.0106	40	33.3796	32.4133	32.9394	40
hsa-miR-34a#-002316	31.0615	30.6454	29.2589	40	40	36.5168	27.7571	40	40	26.3112	24.0097	27.7037	34.9441	31.4579	32.0052	31.2578
hsa-miR-34b-000427	40	33.1032	40	36.789	40	30.557	29.9057	40	40	40	40	40	40	40	40	40
hsa-miR-34b-002102	30.8779	29.5715	36.1413	30.4013	36.2899	32.4696	30.7256	33.9233	17.8545	25.5609	29.9376	35.7412	35.3666	29.6821	31.8076	31.2007
hsa-miR-361-3p-002116	23.9824	40	7.76835	40	40	13.8874	30.5386	40	31.5265	32.3338	32.8429	8.35492	40	40	40	38.0376
hsa-miR-363#-001283	36.4618	40	29.4992	3.85586	6.96221	40	26.3135	17.9425	40	40	40	29.9448	40	40	4.97151	40
hsa-miR-367#-002121	40	40	40	20.21	35.6155	40	14.6856	40	40	40	5.64227	40	40	40	40	40
hsa-miR-374a#-002125	40	40	40	40	12.0622	2.38988	35.4089	5.7853	40	40	3.26399	9.07364	31.1496	40	40	40
hsa-miR-374b#-002391	7.6221	40	33.0675	40	9.99087	6.26982	37.9619	19.596	12.6422	6.33848	7.02163	40	40	8.93176	34.9859	40
hsa-miR-376a#-002127	40	40	33.3469	40	9.85788	15.8844	24.2248	16.9171	40	29.956	12.3689	40	40	40	40	40
hsa-miR-377#-002128	40	40	40	40	40	40	40	40	40	40	40	40	40	40	40	40
hsa-miR-378-000567	40	29.6392	40	31.81	29.4731	26.2634	40	40	23.0253	40	40	31.0588	40	31.9816	40	40
hsa-miR-378-002243	29.7588	28.8503	30.1501	34.0323	22.5213	19.9809	19.1582	20.9176	19.5412	19.1282	21.9102	20.0021	28.9566	28.7794	30.8252	30.7992
hsa-miR-380-5p-000570	40	40	40	40	40	29.6573	17.3987	40	40	6.71757	40	23.712	40	40	40	40
hsa-miR-409-3p-002332	28.934	28.0234	26.4262	29.9001	26.5317	24.151	24.9982	23.0395	24.5984	28.698	23.5056	25.0566	26.2426	25.2118	28.0087	30.2365
hsa-miR-411#-002238	30.343	40	35.7645	26.1763	32.5127	12.93	31.0469	19.3684	25.1217	22.3554	40	40	17.7656	10.1251	7.93243	36.692
hsa-miR-424#-002309	30.0919	29.1832	39.7885	40	29.2651	30.1672	31.6971	27.695	40	24.728	40	32.7617	27.5015	29.2038	29.611	30.0043
hsa-miR-425#-002302	30.5599	29.0402	31.2693	31.699	36.3287	14.1461	27.9115	32.4095	26.0186	29.9481	35.3082	26.1283	32.9168	28.3813	28.7508	40
hsa-miR-431#-002312	40	40	40	40	40	40	40	33.225	4.23445	40	40	20.2159	40	40	40	40
hsa-miR-432#-001027	31.0034	33.433	40	40	38.7893	31.4412	22.7156	40	19.6088	23.793	11.7051	31.769	40	40	40	10.9222
hsa-miR-432-001026	32.8778	29.8217	30.3147	30.4402	25.5222	23.9518	24.4136	23.4818	23.6902	27.04	23.8855	24.7044	29.1824	30.4283	33.6386	40
hsa-miR-452#-002330	40	26.1576	40	40	40	40	40	40	40	40	40	40	40	40	40	40
hsa-miR-454#-001996	40	32.584	34.5937	35.9752	31.1543	30.5633	30.5596	26.3203	27.6337	40	26.8797	27.2577	32.7319	34.8322	31.7756	40
hsa-miR-483-3p-002339	32.7974	29.8561	30.5272	33.8254	40	29.0446	29.6365	29.8666	29.015	26.0168	29.2987	28.9922	40	30.0116	29.119	30.1046
hsa-miR-488-001106	5.02422	40	40	40	27.3647	9.18403	27.9835	19.3031	40	11.2259	2.01043	40	40	40	34.8199	40
hsa-miR-497#-002368	40	16.4888	40	40	37.149	40	10.6524	40	40	4.62564	11.3001	40	40	40	40	40
hsa-miR-497-001043	29.02	27.7318	25.6185	34.2083	40	24.2925	24.0447	40	15.3215	34.3245	40	36.4944	28.6878	29.7196	32.8649	32.2622
hsa-miR-500-001046	36.3979	36.101	31.4781	40	40	40	31.7993	7.15547	18.4816	25.6942	34.4557	40	40	40	14.4329	40
hsa-miR-505#-002087	32.478	31.8159	35.0559	33.8924	30.9562	30.003	29.3897	28.3334	29.0573	29.7467	28.7217	29.6759	31.8551	32.5213	34.8349	35.932
hsa-miR-513B-002757	40	40	40	18.6603	40	28.3396	40	15.1741	23.3313	24.6986	29.5028	29.8729	11.0205	40	40	31.0377
hsa-miR-513C-002756	28.7337	40	20.125	40	40	40	21.2737	40	40	40	40	40	28.7669	29.1289	40	40
hsa-miR-516-3p-001149	32.8502	33.3031	32.535	34.2656	40	35.3806	28.6115	30.4717	40	32.2235	35.2497	31.1684	28.3525	40	33.1932	40
hsa-miR-517#-001113	27.0743	28.7638	23.4946	34.7422	40	34.2341	31.5624	24.7633	40	40	33.2938	25.6181	40	30.4082	35.7316	40
hsa-miR-518c#-001158	40	34.6928	34.8951	40	40	40	28.2789	32.7641	30.6419	40	40	29.3841	28.6978	40	4.33382	40
hsa-miR-518e#-002371	40	30.7722	40	40	18.8091	35.5969	40	40	6.27256	40	40	34.3979	40	40	40	40
hsa-miR-518f#-002387	40	31.5615	30.2636	22.5849	40	33.8945	33.2194	30.1289	36.0831	37.7405	31.4552	40	30.6754	40	31.6372	40
hsa-miR-519b-3p-002384	34.9049	29.4195	40	40	10.3393	24.3089	31.7127	4.74094	36.1867	22.9451	12.6494	35.3575	30.3909	32.472	40	40
hsa-miR-519e#-001166	40	23.2014	4.71587	10.1458	40	8.83281	40	40	40	40	30.107	4.83623	36.0078	40	40	28.7471
hsa-miR-520c-3p-002400	35.2309	33.8013	35.255	35.809	29.1774	27.4699	30.456	32.3826	30.3564	29.4754	31.7847	29.4247	33.9818	35.3845	32.7739	34.4251
hsa-miR-520D-3P-002743	31.758	40	39.8297	40	29.9441	40	30.5187	28.74	28.9175	28.9279	28.648	7.83192	35.0697	40	40	40
hsa-miR-520h-001170	37.0389	32.7802	30.6947	23.6118	40	40	40	29.1732	40	40	9.52136	21.2564	40	20.8983	40	40
hsa-miR-524-001173	40	40	40	40	40	40	40	29.292	27.155	5.346	33.0512	33.8048	28.7368	40	33.0582	30.0498
hsa-miR-541#-002200	9.59906	40	40	40	40	10.2513	5.39672	14.3701	40	4.10326	40	18.5953	40	40	40	40
hsa-miR-543-002376	29.7819	29.154	30.1109	36.6525	29.3991	36.4456	36.5614	22.5211	30.5884	17.3764	4.4109	13.1697	31.2301	31.2951	40	32.3
hsa-miR-545#-002266	40	29.6747	32.6282	40	28.6307	30.5246	25.6124	40	25.7528	33.8879	4.77394	6.36707	40	32.2882	40	40
hsa-miR-548E-002881	40	40	40	40	40	40	40	6.71674	23.6869	20.5862	8.06803	40	40	40	40	40
hsa-miR-548G-002879	40	40	40	40	40	40	40	23.6497	40	40	35.6253	4.13711	40	40	40	18.0562
hsa-miR-548H-002816	40	40	40	40	32.5334	16.9527	40	40	34.6323	23.4699	40	39.4675	40	40	40	40
hsa-miR-548I-002909	40	17.6922	40	26.5555	40	40	40	40	40	40	40	39.0153	40	26.4436	40	19.6036
hsa-miR-548J-002783	40	4.48872	40	7.09819	36.8868	5.08503	4.12416	22.8282	7.08364	13.4846	4.75878	40	40	40	40	36.8973
hsa-miR-548K-002819	40	29.5594	40	29.3886	35.0994	27.4914	40	40	24.4268	31.4373	40	40	26.4525	31.3192	40	31.7063
hsa-miR-548L-002904	40	40	30.5312	28.0719	40	40	40	37.132	6.99012	32.1988	35.3316	35.7851	31.6463	32.3129	34.481	40
hsa-miR-548M-002775	40	29.8688	40	40	32.8809	1.96151	40	3.92927	40	33.1666	40	33.2556	40	33.9347	40	40
hsa-miR-548N-002888	40	29.7128	40	27.068	3.07656	40	6.57156	40	40	40	40	40	34.6631	40	40	35.3628
hsa-miR-548P-002798	32.5598	40	40	40	25.2651	22.5855	40	28.1185	9.7713	15.2335	40	24.6368	40	40	40	40
hsa-miR-549-001511	40	8.7222	40	40	23.2189	33.4698	19.6885	31.9591	22.0204	9.77215	40	40	15.3372	40	30.9546	40
hsa-miR-550-001544	34.5869	40	34.2242	27.6251	40	40	31.8701	40	37.3959	11.6932	30.8187	31.2195	30.3473	40	40	13.2357
hsa-miR-550-002410	40	30.2777	24.6957	40	40	18.7025	40	31.9357	32.9867	40	40	40	40	40	35.1832	40
hsa-miR-551a-001519	26.7804	36.8242	40	40	10.6011	25.9224	40	40	22.4627	28.3118	30.974	5.50693	34.0951	33.3055	5	40
hsa-miR-551b#-002346	40	40	33.2811	40	40	40	40	40	16.4809	40	40	33.248	34.5768	40	40	40
hsa-miR-552-001520	34.8335	40	40	35.3826	40	8.95666	40	40	40	25.4542	25.3848	20.5562	40	7.4638	29.0971	23.4439
hsa-miR-553-001521	32.8105	40	40	40	34.1162	9.66074	40	40	27.3779	40	40	30.7783	40	40	40	40
hsa-miR-554-001522	30.1412	40	40	24.347	40	40	22.8193	40	40	25.2666	36.0752	40	40	40	21.9752	31.3258
hsa-miR-555-001523	17.388	40	40	28.1888	10.5322	10.2343	40	40	40	34.3537	40	40	40	40	40	40
hsa-miR-557-001525	27.6814	40	40	40	23.195	20.6695	9.23153	17.5636	40	4.07966	40	6.35049	40	40	40	24.6969
hsa-miR-558-001526	40	40	40	7.42617	40	5.1113	40	40	12.4104	36.5335	31.8869	40	4.77182	17.9451	40	24.534
hsa-miR-559-001527	40	40	40	40	40	22.5627	18.2512	5.11959	16.9416	28.0692	40	14.1862	40	40	40	40
hsa-miR-562-001529	40	13.7055	40	40	40	17.6083	40	40	30.592	40	40	28.907	40	40	40	40
hsa-miR-563-001530	40	40	36.0922	40	4.26417	40	26.7153	40	40	40	40	40	40	40	40	26.0962
hsa-miR-564-001531	40	31.3398	40	27.0842	12.9668	40	7.41634	23.5725	27.0577	19.5772	33.6834	19.5609	40	40	20.7695	40
hsa-miR-566-001533	28.358	40	11.7284	9.58796	3.77265	40	30.5462	13.6053	29.6395	40	4.17989	40	28.1648	26.7236	40	32.0902
hsa-miR-567-001534	24.5742	40	40	27.9227	21.2252	25.2105	5.04641	40	28.1645	9.29623	40	24.0522	40	40	17.2602	40
hsa-miR-569-001536	22.8428	40	40	40	40	19.3405	5.71774	14.2193	40	40	40	19.914	26.6535	40	40	40
hsa-miR-571-001613	40	29.4797	40	27.9621	27.8883	26.8559	25.4568	29.0361	26.8318	28.06	28.4435	25.8089	33.4332	40	30.7182	30.2082
hsa-miR-572-001614	40	40	40	40	40	40	40	35.2082	40	40	34.0359	40	33.0111	40	40	40
hsa-miR-573-001615	33.2783	40	40	34.3644	32.6508	30.6404	28.373	29.114	27.1071	26.1158	40	26.9054	32.9447	36.3713	40	40
hsa-miR-575-001617	40	40	40	40	40	22.2064	17.709	40	25.3723	14.7062	40	5.54214	40	40	40	28.1578
hsa-miR-577-002675	40	29.3391	35.5832	40	40	33.2462	5.37568	24.4792	33.6294	9.18603	33.2643	8.92911	40	28.9657	31.6105	40
hsa-miR-578-001619	40	40	40	40	40	32.8263	40	40	22.7751	18.4456	40	5.70716	40	40	40	40
hsa-miR-580-001621	40	33.5329	40	40	35.7441	35.7113	35.095	25.5441	32.8731	37.8368	33.663	28.9728	40	40	35.8933	40
hsa-miR-581-001622	17.6992	40	40	35.2021	40	40	24.5837	40	33.8281	40	40	23.8318	40	40	40	40
hsa-miR-583-001623	40	31.7858	36.1409	13.5378	22.8053	26.9479	15.1526	35.0696	33.7714	6.42378	33.6424	6.94574	40	32.9847	40	34.7204
hsa-miR-584-001624	30.4168	29.8562	34.0297	31.5673	38.7462	28.6041	28.6221	28.7251	29.4757	40	30.1061	30.1351	30.6194	31.0828	32.8485	40
hsa-miR-585-001625	40	40	40	40	40	30.3244	23.9942	26.1901	23.146	40	29.0087	24.9191	40	40	40	40
hsa-miR-586-001539	29.8593	32.2481	40	40	7.65429	40	40	29.9928	31.8514	31.0746	32.3702	40	32.9768	40	40	40
hsa-miR-587-001540	31.8894	35.3867	40	35.1948	35.991	4.89195	28.8752	7.15363	30.3784	19.4109	40	35.3425	29.7026	32.9809	40	40
hsa-miR-588-001542	40	40	40	40	40	13.9786	18.8938	40	40	40	40	40	40	40	40	40
hsa-miR-589-001543	40	40	40	40	40	34.9937	30.0994	26.5367	31.4485	25.6241	27.6	28.9865	34.1848	30.3873	30.835	40
hsa-miR-590-3P-002677	34.9274	30.7601	33.2865	36.0604	32.2436	30.8288	30.4246	29.1956	29.6725	5.10575	26.8533	27.7187	33.5596	31.893	31.6984	35.2975
hsa-miR-591-001545	40	40	40	40	36.7186	40	27.1655	40	40	23.4735	40	5.13401	36.0138	40	40	40
hsa-miR-592-001546	40	35.0784	40	40	40	37.4655	40	33.4676	10.0227	15.6365	23.2796	36.92	40	40	40	33.7009
hsa-miR-593-001547	28.7485	40	40	40	29.2966	31.0613	40	4.28017	40	40	6.6783	40	40	40	38.379	40
hsa-miR-593-002411	40	40	40	40	40	40	40	5.20876	28.7256	40	40	40	40	40	40	40
hsa-miR-595-001987	7.31033	40	40	28.1609	7.19532	40	5.35532	40	40	40	40	40	29.5024	40	33.0271	40
hsa-miR-596-001550	23.0388	9.53706	40	40	29.8996	20.9279	40	4.77071	23.1119	11.0895	27.269	28.9695	40	40	40	40
hsa-miR-599-001554	40	40	40	40	16.4391	10.0834	40	8.67995	27.951	40	12.4509	18.7965	30.8694	29.7612	24.3913	40
hsa-miR-600-001556	25.127	12.5406	40	40	33.868	40	12.995	32.8654	18.6046	40	22.5527	40	40	40	40	40
hsa-miR-601-001558	40	39.149	32.857	33.3587	35.9746	34.8491	31.8402	32.6323	34.9432	33.4031	34.2774	32.728	31.828	37.1576	40	36.0208
hsa-miR-603-001566	30.9857	30.8136	31.9512	28.8325	33.488	40	35.9353	27.5577	26.8231	39.8497	30.4603	32.2468	30.2171	31.4929	31.4585	32.311
hsa-miR-604-001567	40	40	40	40	40	40	40	40	40	40	40	40	40	40	40	40
hsa-miR-605-001568	40	40	40	40	40	40	32.9796	23.2733	40	40	40	36.0806	40	40	40	40
hsa-miR-606-001569	40	34.1923	40	40	11.7719	40	30.9891	23.5677	9.24822	36.1644	40	40	36.3217	40	40	40
hsa-miR-607-001570	40	40	40	23.8129	40	19.1349	40	40	40	40	40	40	40	40	28.5386	40
hsa-miR-608-001571	40	40	40	40	33.7537	22.5562	37.225	16.0689	34.7516	18.936	3.16334	22.3719	40	40	40	32.7708
hsa-miR-609-001573	40	40	40	40	39.4875	40	40	28.8336	30.3248	40	17.1554	27.5953	40	17.1974	40	40
hsa-miR-613-001586	40	32.4357	40	25.3093	40	40	26.6773	40	9.33669	8.19359	40	31.7655	40	40	40	40
hsa-miR-614-001587	40	40	40	40	40	40	40	11.6291	40	18.766	40	40	40	40	40	40
hsa-miR-616-001589	32.4024	34.2294	40	40	40	32.3112	27.7878	40	40	40	26.959	40	40	33.5039	40	40
hsa-miR-617-001591	40	40	40	32.208	31.6257	23.4604	29.7763	19.3161	34.2499	28.0809	20.6005	40	40	28.0296	32.5775	40
hsa-miR-620-002672	40	40	26.0024	40	19.6718	31.3919	40	40	40	40	40	40	40	40	40	40
hsa-miR-621-001598	40	40	40	40	40	40	40	40	40	40	40	40	40	40	40	40
hsa-miR-622-001553	40	40	18.5004	40	40	40	14.0915	12.9602	5.48218	6.95567	9.4848	40	40	40	40	40
hsa-miR-623-001555	29.6072	40	40	25.5726	40	36.6037	36.4142	34.8126	40	39.9158	36.2884	38.2935	37.6495	22.496	34.6105	31.4628
hsa-miR-624-001557	27.4541	40	40	40	4.9629	40	9.18328	18.1042	15.8558	40	33.6336	10.2882	26.9663	40	22.0389	36.6808
hsa-miR-625#-002432	27.6586	27.698	29.5327	28.9644	22.4542	21.0495	19.8735	21.3756	20.9331	21.0886	22.1647	20.5776	28.8998	29.9335	29.7574	30.8954
hsa-miR-626-001559	40	40	40	40	40	28.1602	40	24.3256	36.3017	21.4086	12.7804	40	40	40	40	40
hsa-miR-628-3p-002434	31.8297	29.2547	34.7311	32.9565	26.5328	25.2367	25.1306	24.5724	26.2398	28.0834	25.4837	25.4397	28.378	30.4741	29.4592	32.0285
hsa-miR-629-001562	28.1006	36.2203	33.0965	30.544	25.681	25.7464	24.2383	25.8629	24.5239	27.8186	26.4786	25.7632	28.6528	27.5103	34.6978	29.7023
hsa-miR-630-001563	30.9966	35.2102	33.2476	40	40	33.0199	35.621	32.6972	40	40	40	40	4.00137	40	40	14.5832
hsa-miR-631-001564	40	22.2643	40	25.7708	40	40	30.267	15.8615	40	30.592	40	13.6191	23.6412	7.63542	40	40
hsa-miR-633-001574	40	40	40	38.0505	35.8695	14.1865	25.7381	40	40	40	40	40	40	40	40	40
hsa-miR-634-001576	40	40	40	40	13.9764	40	40	40	40	35.2424	40	33.3111	40	40	36.9316	40
hsa-miR-635-001578	40	40	40	40	33.2526	21.7176	40	23.6401	20.0305	18.6368	40	40	40	40	40	40
hsa-miR-637-001581	27.5825	40	40	40	14.4114	15.5167	40	19	26.4378	40	40	5.61591	40	4.47407	35.4841	40
hsa-miR-638-001582	32.939	40	32.2952	40	40	31.8893	40	24.6358	40	19.496	32.088	40	32.1597	27.9838	32.6509	40
hsa-miR-639-001583	32.356	28.7953	28.7703	28.1307	26.8465	32.2753	29.2925	30.9307	10.2656	26.9107	30.6386	33.4619	29.4597	26.7116	30.1571	30.6085
hsa-miR-640-001584	40	40	40	40	40	40	40	16.4388	40	40	40	17.6286	40	40	29.3663	40
hsa-miR-641-001585	40	40	40	40	31.4582	40	40	4.01112	23.6847	7.5205	27.4271	40	40	40	40	40
hsa-miR-643-001594	40	40	40	40	27.9373	32.97	29.2832	33.1525	28.0501	22.6306	30.0982	4.84853	40	40	40	40
hsa-miR-644-001596	40	7.96576	24.1096	40	40	7.23222	31.2184	40	36.9336	40	11.0679	40	40	40	40	40
hsa-miR-645-001597	33.8853	25.2671	35.134	40	28.8098	40	29.3795	30.7162	36.8752	33.5201	16.1824	10.4917	34.2097	32.9811	40	40
hsa-miR-646-001599	40	40	40	40	25.0112	28.6267	40	34.8827	34.5432	40	31.1687	19.768	35.6164	40	35.07	40
hsa-miR-647-001600	40	40	33.1341	40	31.1647	40	30.2665	5.60114	32.9018	21.2356	5.19649	18.2137	40	4.82163	29.3579	40
hsa-miR-648-001601	17.8691	30.3601	40	40	40	40	40	10.6696	30.5097	40	40	18.1551	10.5709	40	28.1207	40
hsa-miR-649-001602	40	35.9828	40	40	40	40	40	40	40	32.1961	40	40	35.65	35.8791	40	40
hsa-miR-650-001603	32.2334	40	40	40	14.0471	40	40	40	40	23.3781	38.5917	40	35.9102	40	40	40
hsa-miR-656-001510	40	32.1207	31.0867	40	34.1984	8.59957	17.6425	17.8424	16.196	19.2532	30.4948	20.876	32.2788	32.9986	24.6268	7.74484
hsa-miR-657-001512	28.9903	40	36.5104	40	40	32.6698	29.3	27.6654	26.7161	10.6641	4.79723	22.0551	35.0209	40	37.3685	40
hsa-miR-658-001513	10.6448	40	32.1951	18.8509	11.1756	18.6522	35.9949	40	40	25.0695	7.76596	32.4358	21.9878	40	16.2592	40
hsa-miR-659-001514	40	40	40	25.0139	32.7362	40	37.9426	20.2378	35.3668	25.9545	34.6369	40	40	29.2022	40	40
hsa-miR-661-001606	40	40	40	40	40	40	40	40	6.56047	5.66852	40	13.3216	32.2658	22.8247	40	40
hsa-miR-662-001607	13.6034	29.8342	40	26.6355	25.3667	29.4293	21.7167	29.5318	26.8871	27.693	28.9374	26.3042	13.7826	30.2854	40	40
hsa-miR-663B-002857	29.937	26.6295	32.0207	32.0163	31.3648	28.5691	31.24	27.984	27.91	31.9471	28.7081	27.7899	34.2355	40	29.0749	31.0655
hsa-miR-664-002897	39.791	40	40	35.4988	24.5683	25.1661	27.969	22.9195	23.8851	21.5217	20.8677	24.2491	40	26.2767	27.0484	26.5358
hsa-miR-665-002681	40	40	40	40	40	40	40	36.413	40	5.05426	6.48948	31.094	27.4323	40	40	37.2575
hsa-miR-668-001992	40	40	40	40	40	40	40	40	40	40	40	40	40	40	40	40
hsa-miR-675-002005	40	40	40	40	40	40	40	12.5865	40	40	22.365	40	40	40	40	40
hsa-miR-708#-002342	28.1895	40	40	40	40	40	32.5226	28.1627	17.9303	40	40	40	40	40	40	26.2529
hsa-miR-7-2#-002314	31.9901	34.8724	25.6105	40	40	15.7482	36.1836	40	40	40	40	40	20.5698	40	30.0847	40
hsa-miR-720-002895	25.0642	24.6167	24.9487	24.0529	26.5436	22.8231	25.2936	24.6292	24.141	21.305	24.3134	23.9569	24.7079	24.9584	25.6402	24.9243
hsa-miR-744#-002325	31.98	32.7581	40	40	29.888	31.0968	31.7832	28.6837	22.2234	7.85957	25.8846	21.1599	40	31.4811	40	40
hsa-miR-765-002643	40	40	7.02659	40	40	40	17.3875	5.22281	40	40	23.6528	26.0705	40	40	40	40
hsa-miR-766-001986	29.9709	28.0057	29.4125	29.2965	24.4582	23.7106	24.7777	24.0519	24.3298	26.8307	23.8094	23.8364	28.3927	28.9125	27.7609	31.0673
hsa-miR-767-3p-001995	24.8083	40	40	40	25.6987	40	40	40	40	40	40	40	40	40	40	40
hsa-miR-767-5p-001993	40	34.7951	32.475	40	15.8232	40	40	40	40	40	40	40	40	40	40	7.19874
hsa-miR-769-3p-002003	40	40	40	40	40	5.46487	15.3888	40	27.5471	23.005	25.1867	16.7631	40	40	40	34.2589
hsa-miR-769-5p-001998	30.0377	29.1462	33.6888	40	30.697	32.4455	29.0647	28.0028	16.1002	40	40	31.3487	29.8183	29.0991	31.0256	40
hsa-miR-770-5p-002002	40	40	40	40	9.66226	29.1895	40	19.6371	9.26359	28.7745	24.4106	30.9537	40	40	40	40
hsa-miR-802-002004	40	40	40	40	40	40	40	40	40	40	28.4075	22.8851	40	37.0616	40	40
hsa-miR-875-5p-002203	29.2731	29.7971	31.1062	32.6595	33.415	33.8642	27.9188	35.5972	31.4477	29.2372	33.7248	33.0168	32.0186	33.7634	33.706	33.928
hsa-miR-888#-002213	40	40	35.4837	40	13.7305	40	27.1838	40	40	40	40	40	40	40	33.4315	40
hsa-miR-892b-002214	40	40	35.6401	33.665	37.7562	29.2365	26.8467	28.6194	32.2859	27.1887	31.9423	27.0479	40	18.8237	40	40
hsa-miR-9#-002231	33.9593	32.224	34.5507	40	40	31.9617	40	31.9922	40	40	40	33.0921	32.1227	33.3631	36.0132	36.0632
hsa-miR-920-002150	5.03076	40	40	33.298	40	32.4665	40	40	40	26.6335	40	40	33.8379	40	40	40
hsa-miR-921-002151	40	40	40	40	37.1752	18.0256	40	40	40	40	40	40	40	25.9435	40	40
hsa-miR-922-002152	40	40	40	40	40	40	40	4.07534	6.1178	29.4341	40	27.0385	40	40	40	40
hsa-miR-924-002154	32.7784	40	29.5673	40	40	40	40	40	18.5815	40	40	30.2952	5.10777	11.4657	40	5.43114
hsa-miR-92a-1#-002137	40	40	40	40	40	40	30.5237	40	40	40	8.13433	40	40	40	40	32.7484
hsa-miR-92a-2#-002138	40	40	33.9595	40	40	27.215	40	40	40	40	40	40	40	40	40	40
hsa-miR-92b#-002343	40	40	40	40	40	40	7.47052	40	40	40	40	40	31.5872	40	40	32.1631
hsa-miR-93#-002139	32.6356	30.5277	34.2791	33.9688	30.769	28.7716	28.6547	28.0533	28.9565	28.8798	28.4903	28.9995	31.7779	30.3667	31.6897	33.9872
hsa-miR-933-002176	40	40	40	40	40	40	40	5.17097	40	4.47918	40	40	40	40	19.7815	36.9365
hsa-miR-934-002177	40	40	40	40	20.2876	40	24.9237	12.9247	30.7415	28.1488	29.5622	30.3888	26.7014	3.51567	40	30.8352
hsa-miR-935-002178	40	40	10.0193	40	40	40	17.6686	28.2575	40	29.9608	4.90654	32.8784	40	40	40	40
hsa-miR-936-002179	40	40	40	40	20.1504	40	40	22.5916	25.7383	40	40	40	40	40	40	40
hsa-miR-937-002180	40	40	40	40	10.0395	3.5759	3.76395	35.337	28.7269	6.51259	40	26.8935	40	40	40	40
hsa-miR-938-002181	40	40	40	40	40	40	40	6.05871	40	40	40	15.8056	31.0472	14.919	36.3132	40
hsa-miR-939-002182	40	40	40	32.1255	33.1062	33.5838	32.9954	34.9653	40	40	27.8553	32.1918	40	40	40	36.4872
hsa-miR-941-002183	32.1704	33.907	40	40	22.75	29.5981	15.521	31.1552	31.917	31.1047	32.6484	28.5319	34.7201	40	35.1032	40
hsa-miR-942-002187	31.9512	27.2788	31.1635	34.0254	40	40	40	34.939	26.8627	40	33.5329	40	29.6103	28.1115	30.3563	32.4307
hsa-miR-943-002188	40	34.0467	24.1267	40	40	40	16.1738	23.3756	40	12.9814	40	11.1551	31.7225	40	40	40
hsa-miR-944-002189	25.9369	40	40	14.0661	10.5648	8.40786	40	27.5499	40	4.56348	40	17.6801	40	40	36.1066	35.665
hsa-miR-96#-002140	40	32.885	40	30.6637	40	31.5637	17.428	14.261	10.7018	40	27.9162	40	8.47059	40	40	40
hsa-miR-99a#-002141	40	31.0859	40	40	8.83789	21.0384	40	40	40	26.4016	25.9584	40	40	40	36.0307	40
hsa-miR-99b#-002196	30.0265	30.3677	32.1609	27.1366	23.5874	25.4828	23.7436	26.5162	26.1127	28.1366	22.3779	27.9069	30.8973	30.5605	31.3648	30.6225
mmu-let-7d#-001178	32.7194	40	40	32.9788	29.5799	9.62974	29.9842	17.6327	8.38962	27.8828	7.91744	40	15.3649	31.0003	32.428	7.48426
rno-miR-29c#-001818	40	31.693	40	40	16.0251	39.6779	27.8674	30.6716	40	40	40	40	40	31.5202	40	33.9656
rno-miR-7#-001338	31.9493	36.9122	32.0647	32.8101	31.0166	28.0617	28.7377	25.4899	29.1108	31.1962	28.6636	27.5638	26.4485	26.2276	29.1033	28.7881
RNU44-001094	40	30.214	40	40	9.1536	11.6332	21.5892	4.73367	3.72145	40	40	17.6357	40	40	40	35.5821
RNU48-001006	8.1552	40	11.7422	5.52847	30.0762	26.8495	24.7934	27.0036	25.525	22.4743	29.7436	23.3533	26.0589	40	40	40
U6 snRNA-001973	27.5482	37.3945	31.8105	36.1072	22.7368	22.6426	22.5211	19.6691	21.4219	22.1025	22.3994	18.7497	24.9596	25.6781	25.8587	30.7302
U6 snRNA-001973	29.4197	30.4665	30.3057	29.2637	22.2378	22.7304	22.7631	20.1031	22.2463	23.633	22.1067	18.708	24.9878	25.8626	25.5705	28.1622
U6 snRNA-001973	28.482	30.1901	29.6223	28.5636	23.1079	23.2022	22.0672	20.08	21.7232	22.7892	22.1703	19.3274	24.7239	26.1477	26.4066	35.696
U6 snRNA-001973	28.8295	31.8898	33.6167	30.4277	23.6968	23.2055	22.2819	19.4609	22.0998	23.696	21.3063	19.118	23.8466	26.5885	26.035	30.7118
																		For each sample, the median and mean Ct values within the array, reflecting the loaded mass of template cDNA, were calculated. However, all Ct values representing a specific miRNA were kept out of these calculations if even just one of them corresponded to a flagged well.
	330	308	333	348	323	318	320	309	322	327	322	315	310	313	325	342	Flagged wells per sample	% of miRNAs excluded from the calculation of median and mean Ct values in each sample
	54	76	51	36	61	66	64	75	62	57	62	69	74	71	59	42	Not flagged wells per sample	90.625
	384	384	384	384	384	384	384	384	384	384	384	384	384	384	384	384	Total wells per TLDA card

## Sheet: 4. Panel B Pearson Correlation
Detector	ASD #1	ASD #2	ASD #3	ASD #4	NC #1	NC #2	NC #3	TS #1	TS #2	TS #3	TS #4	TS #5	TS+ASD #1	TS+ASD #2	TS+ASD #3	TS+ASD #4		We have assigned a Ct value of 40 to all undetermined curves.	Detector	Pearson Correlation between each miRNA Ct values and Median Ct values	Pearson Correlation between each miRNA Ct values and Mean Ct values			Detector	Pearson Correlation between each miRNA Ct values and Median Ct values	Pearson Correlation between each miRNA Ct values and Mean Ct values
ath-miR159a-000338																		Yellow cells represent flagged wells (minor fluorescence fluctuations recorded by the instrument).	ath-miR159a-000338	#DIV/0!	#DIV/0!			hsa-miR-766-001986	0.958	0.950613
dme-miR-7-000268																			dme-miR-7-000268	#DIV/0!	#DIV/0!			U6 snRNA-001973	0.938195	0.935669
hsa-let-7a#-002307																			hsa-let-7a#-002307	#DIV/0!	#DIV/0!			hsa-miR-93#-002139	0.93216	0.937506
hsa-let-7b#-002404																			hsa-let-7b#-002404	#DIV/0!	#DIV/0!			hsa-miR-223#-002098	0.928513	0.928256
hsa-let-7c#-002405																			hsa-let-7c#-002405	#DIV/0!	#DIV/0!			U6 snRNA-001973	0.921413	0.936277
hsa-let-7e#-002407																			hsa-let-7e#-002407	#DIV/0!	#DIV/0!			hsa-miR-378-002243	0.909472	0.939818
hsa-let-7f-1#-002417																			hsa-let-7f-1#-002417	#DIV/0!	#DIV/0!			U6 snRNA-001973	0.909231	0.933685
hsa-let-7f-2#-002418																			hsa-let-7f-2#-002418	#DIV/0!	#DIV/0!			hsa-miR-625#-002432	0.905086	0.925281
hsa-let-7g#-002118																			hsa-let-7g#-002118	#DIV/0!	#DIV/0!			hsa-miR-151-3p-002254	0.852432	0.832914
hsa-let-7i#-002172																			hsa-let-7i#-002172	#DIV/0!	#DIV/0!			hsa-miR-409-3p-002332	0.816165	0.795833
hsa-miR-100#-002142																			hsa-miR-100#-002142	#DIV/0!	#DIV/0!			hsa-miR-1274A-002883	0.357915	0.382779
hsa-miR-101#-002143																			hsa-miR-101#-002143	#DIV/0!	#DIV/0!			hsa-miR-30d-000420	-0.203331	-0.143093
hsa-miR-105#-002168																			hsa-miR-105#-002168	#DIV/0!	#DIV/0!
hsa-miR-106a#-002170																			hsa-miR-106a#-002170	#DIV/0!	#DIV/0!
hsa-miR-106b#-002380																			hsa-miR-106b#-002380	#DIV/0!	#DIV/0!
hsa-miR-10a#-002288																			hsa-miR-10a#-002288	#DIV/0!	#DIV/0!
hsa-miR-10b#-002315																			hsa-miR-10b#-002315	#DIV/0!	#DIV/0!
hsa-miR-1178-002777																			hsa-miR-1178-002777	#DIV/0!	#DIV/0!
hsa-miR-1179-002776																			hsa-miR-1179-002776	#DIV/0!	#DIV/0!
hsa-miR-1180-002847																			hsa-miR-1180-002847	#DIV/0!	#DIV/0!
hsa-miR-1182-002830																			hsa-miR-1182-002830	#DIV/0!	#DIV/0!
hsa-miR-1183-002841																			hsa-miR-1183-002841	#DIV/0!	#DIV/0!
hsa-miR-1184-002842																			hsa-miR-1184-002842	#DIV/0!	#DIV/0!
hsa-miR-1197-002810																			hsa-miR-1197-002810	#DIV/0!	#DIV/0!
hsa-miR-1200-002829																			hsa-miR-1200-002829	#DIV/0!	#DIV/0!
hsa-miR-1201-002781																			hsa-miR-1201-002781	#DIV/0!	#DIV/0!
hsa-miR-1203-002877																			hsa-miR-1203-002877	#DIV/0!	#DIV/0!
hsa-miR-1204-002872																			hsa-miR-1204-002872	#DIV/0!	#DIV/0!
hsa-miR-1205-002778																			hsa-miR-1205-002778	#DIV/0!	#DIV/0!
hsa-miR-1206-002878																			hsa-miR-1206-002878	#DIV/0!	#DIV/0!
hsa-miR-1208-002880																			hsa-miR-1208-002880	#DIV/0!	#DIV/0!
hsa-miR-122#-002130																			hsa-miR-122#-002130	#DIV/0!	#DIV/0!
hsa-miR-1224-3P-002752																			hsa-miR-1224-3P-002752	#DIV/0!	#DIV/0!
hsa-miR-1225-3P-002766																			hsa-miR-1225-3P-002766	#DIV/0!	#DIV/0!
hsa-miR-1226#-002758																			hsa-miR-1226#-002758	#DIV/0!	#DIV/0!
hsa-miR-1227-002769																			hsa-miR-1227-002769	#DIV/0!	#DIV/0!
hsa-miR-1228#-002763																			hsa-miR-1228#-002763	#DIV/0!	#DIV/0!
hsa-miR-1233-002768																			hsa-miR-1233-002768	#DIV/0!	#DIV/0!
hsa-miR-1236-002761																			hsa-miR-1236-002761	#DIV/0!	#DIV/0!
hsa-miR-1238-002927																			hsa-miR-1238-002927	#DIV/0!	#DIV/0!
hsa-miR-124#-002197																			hsa-miR-124#-002197	#DIV/0!	#DIV/0!
hsa-miR-1243-002854																			hsa-miR-1243-002854	#DIV/0!	#DIV/0!
hsa-miR-1244-002791																			hsa-miR-1244-002791	#DIV/0!	#DIV/0!
hsa-miR-1245-002823																			hsa-miR-1245-002823	#DIV/0!	#DIV/0!
hsa-miR-1247-002893																			hsa-miR-1247-002893	#DIV/0!	#DIV/0!
hsa-miR-1248-002870																			hsa-miR-1248-002870	#DIV/0!	#DIV/0!
hsa-miR-1249-002868																			hsa-miR-1249-002868	#DIV/0!	#DIV/0!
hsa-miR-1250-002887																			hsa-miR-1250-002887	#DIV/0!	#DIV/0!
hsa-miR-1251-002820																			hsa-miR-1251-002820	#DIV/0!	#DIV/0!
hsa-miR-1252-002860																			hsa-miR-1252-002860	#DIV/0!	#DIV/0!
hsa-miR-1253-002894																			hsa-miR-1253-002894	#DIV/0!	#DIV/0!
hsa-miR-1254-002818																			hsa-miR-1254-002818	#DIV/0!	#DIV/0!
hsa-miR-1255A-002805																			hsa-miR-1255A-002805	#DIV/0!	#DIV/0!
hsa-miR-1255B-002801																			hsa-miR-1255B-002801	#DIV/0!	#DIV/0!
hsa-miR-1256-002850																			hsa-miR-1256-002850	#DIV/0!	#DIV/0!
hsa-miR-1257-002910																			hsa-miR-1257-002910	#DIV/0!	#DIV/0!
hsa-miR-1259-002796																			hsa-miR-1259-002796	#DIV/0!	#DIV/0!
hsa-miR-125b-1#-002378																			hsa-miR-125b-1#-002378	#DIV/0!	#DIV/0!
hsa-miR-125b-2#-002158																			hsa-miR-125b-2#-002158	#DIV/0!	#DIV/0!
hsa-miR-126#-000451																			hsa-miR-126#-000451	#DIV/0!	#DIV/0!
hsa-miR-1260-002896																			hsa-miR-1260-002896	#DIV/0!	#DIV/0!
hsa-miR-1262-002852																			hsa-miR-1262-002852	#DIV/0!	#DIV/0!
hsa-miR-1263-002784																			hsa-miR-1263-002784	#DIV/0!	#DIV/0!
hsa-miR-1264-002799																			hsa-miR-1264-002799	#DIV/0!	#DIV/0!
hsa-miR-1265-002790																			hsa-miR-1265-002790	#DIV/0!	#DIV/0!
hsa-miR-1267-002885																			hsa-miR-1267-002885	#DIV/0!	#DIV/0!
hsa-miR-1269-002789																			hsa-miR-1269-002789	#DIV/0!	#DIV/0!
hsa-miR-1270-002807																			hsa-miR-1270-002807	#DIV/0!	#DIV/0!
hsa-miR-1271-002779																			hsa-miR-1271-002779	#DIV/0!	#DIV/0!
hsa-miR-1272-002845																			hsa-miR-1272-002845	#DIV/0!	#DIV/0!
hsa-miR-1274A-002883	26.5434	24.664	25.9599	27.9834	28.1363	24.7927	27.2121	25.5951	24.1364	22.9541	24.2792	24.9625	25.5812	26.11	25.3489	25.9243			hsa-miR-1274A-002883	0.357915	0.382779
hsa-miR-1274B-002884																			hsa-miR-1274B-002884	#DIV/0!	#DIV/0!
hsa-miR-1275-002840																			hsa-miR-1275-002840	#DIV/0!	#DIV/0!
hsa-miR-1276-002843																			hsa-miR-1276-002843	#DIV/0!	#DIV/0!
hsa-miR-1278-002851																			hsa-miR-1278-002851	#DIV/0!	#DIV/0!
hsa-miR-1282-002803																			hsa-miR-1282-002803	#DIV/0!	#DIV/0!
hsa-miR-1283-002890																			hsa-miR-1283-002890	#DIV/0!	#DIV/0!
hsa-miR-1284-002903																			hsa-miR-1284-002903	#DIV/0!	#DIV/0!
hsa-miR-1285-002822																			hsa-miR-1285-002822	#DIV/0!	#DIV/0!
hsa-miR-1286-002773																			hsa-miR-1286-002773	#DIV/0!	#DIV/0!
hsa-miR-1288-002832																			hsa-miR-1288-002832	#DIV/0!	#DIV/0!
hsa-miR-1289-002871																			hsa-miR-1289-002871	#DIV/0!	#DIV/0!
hsa-miR-129#-002298																			hsa-miR-129#-002298	#DIV/0!	#DIV/0!
hsa-miR-1290-002863																			hsa-miR-1290-002863	#DIV/0!	#DIV/0!
hsa-miR-1291-002838																			hsa-miR-1291-002838	#DIV/0!	#DIV/0!
hsa-miR-1292-002824																			hsa-miR-1292-002824	#DIV/0!	#DIV/0!
hsa-miR-1293-002905																			hsa-miR-1293-002905	#DIV/0!	#DIV/0!
hsa-miR-1294-002785																			hsa-miR-1294-002785	#DIV/0!	#DIV/0!
hsa-miR-1296-002908																			hsa-miR-1296-002908	#DIV/0!	#DIV/0!
hsa-miR-1298-002861																			hsa-miR-1298-002861	#DIV/0!	#DIV/0!
hsa-miR-1300-002902																			hsa-miR-1300-002902	#DIV/0!	#DIV/0!
hsa-miR-1301-002827																			hsa-miR-1301-002827	#DIV/0!	#DIV/0!
hsa-miR-1302-002901																			hsa-miR-1302-002901	#DIV/0!	#DIV/0!
hsa-miR-1303-002792																			hsa-miR-1303-002792	#DIV/0!	#DIV/0!
hsa-miR-1304-002874																			hsa-miR-1304-002874	#DIV/0!	#DIV/0!
hsa-miR-1305-002867																			hsa-miR-1305-002867	#DIV/0!	#DIV/0!
hsa-miR-130a#-002131																			hsa-miR-130a#-002131	#DIV/0!	#DIV/0!
hsa-miR-130b#-002114																			hsa-miR-130b#-002114	#DIV/0!	#DIV/0!
hsa-miR-132#-002132																			hsa-miR-132#-002132	#DIV/0!	#DIV/0!
hsa-miR-1324-002815																			hsa-miR-1324-002815	#DIV/0!	#DIV/0!
hsa-miR-135b#-002159																			hsa-miR-135b#-002159	#DIV/0!	#DIV/0!
hsa-miR-136#-002100																			hsa-miR-136#-002100	#DIV/0!	#DIV/0!
hsa-miR-138-2#-002144																			hsa-miR-138-2#-002144	#DIV/0!	#DIV/0!
hsa-miR-141#-002145																			hsa-miR-141#-002145	#DIV/0!	#DIV/0!
hsa-miR-143#-002146																			hsa-miR-143#-002146	#DIV/0!	#DIV/0!
hsa-miR-144#-002148																			hsa-miR-144#-002148	#DIV/0!	#DIV/0!
hsa-miR-144-002676																			hsa-miR-144-002676	#DIV/0!	#DIV/0!
hsa-miR-145#-002149																			hsa-miR-145#-002149	#DIV/0!	#DIV/0!
hsa-miR-146a#-002163																			hsa-miR-146a#-002163	#DIV/0!	#DIV/0!
hsa-miR-148a#-002134																			hsa-miR-148a#-002134	#DIV/0!	#DIV/0!
hsa-miR-148b#-002160																			hsa-miR-148b#-002160	#DIV/0!	#DIV/0!
hsa-miR-149#-002164																			hsa-miR-149#-002164	#DIV/0!	#DIV/0!
hsa-miR-151-3p-002254	28.9155	25.9337	28.2768	28.5196	26.1731	25.2022	26.7575	24.6298	25.298	27.9431	25.1855	25.5046	27.184	27.8043	26.9965	29.6821			hsa-miR-151-3p-002254	0.852432	0.832914
hsa-miR-151-5P-002642																			hsa-miR-151-5P-002642	#DIV/0!	#DIV/0!
hsa-miR-154#-000478																			hsa-miR-154#-000478	#DIV/0!	#DIV/0!
hsa-miR-155#-002287																			hsa-miR-155#-002287	#DIV/0!	#DIV/0!
hsa-miR-15a#-002419																			hsa-miR-15a#-002419	#DIV/0!	#DIV/0!
hsa-miR-15b#-002173																			hsa-miR-15b#-002173	#DIV/0!	#DIV/0!
hsa-miR-16-1#-002420																			hsa-miR-16-1#-002420	#DIV/0!	#DIV/0!
hsa-miR-16-2#-002171																			hsa-miR-16-2#-002171	#DIV/0!	#DIV/0!
hsa-miR-17#-002421																			hsa-miR-17#-002421	#DIV/0!	#DIV/0!
hsa-miR-181a-2#-002317																			hsa-miR-181a-2#-002317	#DIV/0!	#DIV/0!
hsa-miR-181c#-002333																			hsa-miR-181c#-002333	#DIV/0!	#DIV/0!
hsa-miR-182#-000483																			hsa-miR-182#-000483	#DIV/0!	#DIV/0!
hsa-miR-1825-002907																			hsa-miR-1825-002907	#DIV/0!	#DIV/0!
hsa-miR-1826-002873																			hsa-miR-1826-002873	#DIV/0!	#DIV/0!
hsa-miR-183#-002270																			hsa-miR-183#-002270	#DIV/0!	#DIV/0!
hsa-miR-185#-002104																			hsa-miR-185#-002104	#DIV/0!	#DIV/0!
hsa-miR-186#-002105																			hsa-miR-186#-002105	#DIV/0!	#DIV/0!
hsa-miR-18a#-002423																			hsa-miR-18a#-002423	#DIV/0!	#DIV/0!
hsa-miR-18b#-002310																			hsa-miR-18b#-002310	#DIV/0!	#DIV/0!
hsa-miR-190b-002263																			hsa-miR-190b-002263	#DIV/0!	#DIV/0!
hsa-miR-191#-002678																			hsa-miR-191#-002678	#DIV/0!	#DIV/0!
hsa-miR-192#-002272																			hsa-miR-192#-002272	#DIV/0!	#DIV/0!
hsa-miR-193b#-002366																			hsa-miR-193b#-002366	#DIV/0!	#DIV/0!
hsa-miR-194#-002379																			hsa-miR-194#-002379	#DIV/0!	#DIV/0!
hsa-miR-195#-002107																			hsa-miR-195#-002107	#DIV/0!	#DIV/0!
hsa-miR-196a#-002336																			hsa-miR-196a#-002336	#DIV/0!	#DIV/0!
hsa-miR-19a#-002424																			hsa-miR-19a#-002424	#DIV/0!	#DIV/0!
hsa-miR-19b-1#-002425																			hsa-miR-19b-1#-002425	#DIV/0!	#DIV/0!
hsa-miR-200a#-001011																			hsa-miR-200a#-001011	#DIV/0!	#DIV/0!
hsa-miR-200b#-002274																			hsa-miR-200b#-002274	#DIV/0!	#DIV/0!
hsa-miR-200c#-002286																			hsa-miR-200c#-002286	#DIV/0!	#DIV/0!
hsa-miR-202#-002362																			hsa-miR-202#-002362	#DIV/0!	#DIV/0!
hsa-miR-206-000510																			hsa-miR-206-000510	#DIV/0!	#DIV/0!
hsa-miR-20a#-002437																			hsa-miR-20a#-002437	#DIV/0!	#DIV/0!
hsa-miR-20b#-002311																			hsa-miR-20b#-002311	#DIV/0!	#DIV/0!
hsa-miR-21#-002438																			hsa-miR-21#-002438	#DIV/0!	#DIV/0!
hsa-miR-213-000516																			hsa-miR-213-000516	#DIV/0!	#DIV/0!
hsa-miR-214#-002293																			hsa-miR-214#-002293	#DIV/0!	#DIV/0!
hsa-miR-218-1#-002094																			hsa-miR-218-1#-002094	#DIV/0!	#DIV/0!
hsa-miR-218-2#-002294																			hsa-miR-218-2#-002294	#DIV/0!	#DIV/0!
hsa-miR-22#-002301																			hsa-miR-22#-002301	#DIV/0!	#DIV/0!
hsa-miR-221#-002096																			hsa-miR-221#-002096	#DIV/0!	#DIV/0!
hsa-miR-222#-002097																			hsa-miR-222#-002097	#DIV/0!	#DIV/0!
hsa-miR-223#-002098	28.9995	29.8802	31.9733	31.0923	26.6493	26.1066	25.7871	25.2753	25.1462	27.2422	25.9663	25.9884	27.6599	26.9278	27.7542	31.0075			hsa-miR-223#-002098	0.928513	0.928256
hsa-miR-23a#-002439																			hsa-miR-23a#-002439	#DIV/0!	#DIV/0!
hsa-miR-23b#-002126																			hsa-miR-23b#-002126	#DIV/0!	#DIV/0!
hsa-miR-24-1#-002440																			hsa-miR-24-1#-002440	#DIV/0!	#DIV/0!
hsa-miR-24-2#-002441																			hsa-miR-24-2#-002441	#DIV/0!	#DIV/0!
hsa-miR-25#-002442																			hsa-miR-25#-002442	#DIV/0!	#DIV/0!
hsa-miR-26a-1#-002443																			hsa-miR-26a-1#-002443	#DIV/0!	#DIV/0!
hsa-miR-26a-2#-002115																			hsa-miR-26a-2#-002115	#DIV/0!	#DIV/0!
hsa-miR-26b#-002444																			hsa-miR-26b#-002444	#DIV/0!	#DIV/0!
hsa-miR-27a#-002445																			hsa-miR-27a#-002445	#DIV/0!	#DIV/0!
hsa-miR-27b#-002174																			hsa-miR-27b#-002174	#DIV/0!	#DIV/0!
hsa-miR-29a#-002447																			hsa-miR-29a#-002447	#DIV/0!	#DIV/0!
hsa-miR-29b-1#-002165																			hsa-miR-29b-1#-002165	#DIV/0!	#DIV/0!
hsa-miR-29b-2#-002166																			hsa-miR-29b-2#-002166	#DIV/0!	#DIV/0!
hsa-miR-302a#-002381																			hsa-miR-302a#-002381	#DIV/0!	#DIV/0!
hsa-miR-302b#-002119																			hsa-miR-302b#-002119	#DIV/0!	#DIV/0!
hsa-miR-302c#-000534																			hsa-miR-302c#-000534	#DIV/0!	#DIV/0!
hsa-miR-302d#-002120																			hsa-miR-302d#-002120	#DIV/0!	#DIV/0!
hsa-miR-302d-000535																			hsa-miR-302d-000535	#DIV/0!	#DIV/0!
hsa-miR-30a-3p-000416																			hsa-miR-30a-3p-000416	#DIV/0!	#DIV/0!
hsa-miR-30a-5p-000417																			hsa-miR-30a-5p-000417	#DIV/0!	#DIV/0!
hsa-miR-30b#-002129																			hsa-miR-30b#-002129	#DIV/0!	#DIV/0!
hsa-miR-30c-1#-002108																			hsa-miR-30c-1#-002108	#DIV/0!	#DIV/0!
hsa-miR-30c-2#-002110																			hsa-miR-30c-2#-002110	#DIV/0!	#DIV/0!
hsa-miR-30d#-002305																			hsa-miR-30d#-002305	#DIV/0!	#DIV/0!
hsa-miR-30d-000420	27.9762	25.0163	26.5586	26.9514	29.9132	27.3985	26.7469	27.0942	27.0891	27.221	27.6958	27.071	26.8062	28.9921	27.8236	26.8842			hsa-miR-30d-000420	-0.203331	-0.143093
hsa-miR-30e-3p-000422																			hsa-miR-30e-3p-000422	#DIV/0!	#DIV/0!
hsa-miR-31#-002113																			hsa-miR-31#-002113	#DIV/0!	#DIV/0!
hsa-miR-32#-002111																			hsa-miR-32#-002111	#DIV/0!	#DIV/0!
hsa-miR-320B-002844																			hsa-miR-320B-002844	#DIV/0!	#DIV/0!
hsa-miR-335#-002185																			hsa-miR-335#-002185	#DIV/0!	#DIV/0!
hsa-miR-337-3p-002157																			hsa-miR-337-3p-002157	#DIV/0!	#DIV/0!
hsa-miR-338-5P-002658																			hsa-miR-338-5P-002658	#DIV/0!	#DIV/0!
hsa-miR-33a#-002136																			hsa-miR-33a#-002136	#DIV/0!	#DIV/0!
hsa-miR-33a-002135																			hsa-miR-33a-002135	#DIV/0!	#DIV/0!
hsa-miR-340#-002259																			hsa-miR-340#-002259	#DIV/0!	#DIV/0!
hsa-miR-34a#-002316																			hsa-miR-34a#-002316	#DIV/0!	#DIV/0!
hsa-miR-34b-000427																			hsa-miR-34b-000427	#DIV/0!	#DIV/0!
hsa-miR-34b-002102																			hsa-miR-34b-002102	#DIV/0!	#DIV/0!
hsa-miR-361-3p-002116																			hsa-miR-361-3p-002116	#DIV/0!	#DIV/0!
hsa-miR-363#-001283																			hsa-miR-363#-001283	#DIV/0!	#DIV/0!
hsa-miR-367#-002121																			hsa-miR-367#-002121	#DIV/0!	#DIV/0!
hsa-miR-374a#-002125																			hsa-miR-374a#-002125	#DIV/0!	#DIV/0!
hsa-miR-374b#-002391																			hsa-miR-374b#-002391	#DIV/0!	#DIV/0!
hsa-miR-376a#-002127																			hsa-miR-376a#-002127	#DIV/0!	#DIV/0!
hsa-miR-377#-002128																			hsa-miR-377#-002128	#DIV/0!	#DIV/0!
hsa-miR-378-000567																			hsa-miR-378-000567	#DIV/0!	#DIV/0!
hsa-miR-378-002243	29.7588	28.8503	30.1501	34.0323	22.5213	19.9809	19.1582	20.9176	19.5412	19.1282	21.9102	20.0021	28.9566	28.7794	30.8252	30.7992			hsa-miR-378-002243	0.909472	0.939818
hsa-miR-380-5p-000570																			hsa-miR-380-5p-000570	#DIV/0!	#DIV/0!
hsa-miR-409-3p-002332	28.934	28.0234	26.4262	29.9001	26.5317	24.151	24.9982	23.0395	24.5984	28.698	23.5056	25.0566	26.2426	25.2118	28.0087	30.2365			hsa-miR-409-3p-002332	0.816165	0.795833
hsa-miR-411#-002238																			hsa-miR-411#-002238	#DIV/0!	#DIV/0!
hsa-miR-424#-002309																			hsa-miR-424#-002309	#DIV/0!	#DIV/0!
hsa-miR-425#-002302																			hsa-miR-425#-002302	#DIV/0!	#DIV/0!
hsa-miR-431#-002312																			hsa-miR-431#-002312	#DIV/0!	#DIV/0!
hsa-miR-432#-001027																			hsa-miR-432#-001027	#DIV/0!	#DIV/0!
hsa-miR-432-001026																			hsa-miR-432-001026	#DIV/0!	#DIV/0!
hsa-miR-452#-002330																			hsa-miR-452#-002330	#DIV/0!	#DIV/0!
hsa-miR-454#-001996																			hsa-miR-454#-001996	#DIV/0!	#DIV/0!
hsa-miR-483-3p-002339																			hsa-miR-483-3p-002339	#DIV/0!	#DIV/0!
hsa-miR-488-001106																			hsa-miR-488-001106	#DIV/0!	#DIV/0!
hsa-miR-497#-002368																			hsa-miR-497#-002368	#DIV/0!	#DIV/0!
hsa-miR-497-001043																			hsa-miR-497-001043	#DIV/0!	#DIV/0!
hsa-miR-500-001046																			hsa-miR-500-001046	#DIV/0!	#DIV/0!
hsa-miR-505#-002087																			hsa-miR-505#-002087	#DIV/0!	#DIV/0!
hsa-miR-513B-002757																			hsa-miR-513B-002757	#DIV/0!	#DIV/0!
hsa-miR-513C-002756																			hsa-miR-513C-002756	#DIV/0!	#DIV/0!
hsa-miR-516-3p-001149																			hsa-miR-516-3p-001149	#DIV/0!	#DIV/0!
hsa-miR-517#-001113																			hsa-miR-517#-001113	#DIV/0!	#DIV/0!
hsa-miR-518c#-001158																			hsa-miR-518c#-001158	#DIV/0!	#DIV/0!
hsa-miR-518e#-002371																			hsa-miR-518e#-002371	#DIV/0!	#DIV/0!
hsa-miR-518f#-002387																			hsa-miR-518f#-002387	#DIV/0!	#DIV/0!
hsa-miR-519b-3p-002384																			hsa-miR-519b-3p-002384	#DIV/0!	#DIV/0!
hsa-miR-519e#-001166																			hsa-miR-519e#-001166	#DIV/0!	#DIV/0!
hsa-miR-520c-3p-002400																			hsa-miR-520c-3p-002400	#DIV/0!	#DIV/0!
hsa-miR-520D-3P-002743																			hsa-miR-520D-3P-002743	#DIV/0!	#DIV/0!
hsa-miR-520h-001170																			hsa-miR-520h-001170	#DIV/0!	#DIV/0!
hsa-miR-524-001173																			hsa-miR-524-001173	#DIV/0!	#DIV/0!
hsa-miR-541#-002200																			hsa-miR-541#-002200	#DIV/0!	#DIV/0!
hsa-miR-543-002376																			hsa-miR-543-002376	#DIV/0!	#DIV/0!
hsa-miR-545#-002266																			hsa-miR-545#-002266	#DIV/0!	#DIV/0!
hsa-miR-548E-002881																			hsa-miR-548E-002881	#DIV/0!	#DIV/0!
hsa-miR-548G-002879																			hsa-miR-548G-002879	#DIV/0!	#DIV/0!
hsa-miR-548H-002816																			hsa-miR-548H-002816	#DIV/0!	#DIV/0!
hsa-miR-548I-002909																			hsa-miR-548I-002909	#DIV/0!	#DIV/0!
hsa-miR-548J-002783																			hsa-miR-548J-002783	#DIV/0!	#DIV/0!
hsa-miR-548K-002819																			hsa-miR-548K-002819	#DIV/0!	#DIV/0!
hsa-miR-548L-002904																			hsa-miR-548L-002904	#DIV/0!	#DIV/0!
hsa-miR-548M-002775																			hsa-miR-548M-002775	#DIV/0!	#DIV/0!
hsa-miR-548N-002888																			hsa-miR-548N-002888	#DIV/0!	#DIV/0!
hsa-miR-548P-002798																			hsa-miR-548P-002798	#DIV/0!	#DIV/0!
hsa-miR-549-001511																			hsa-miR-549-001511	#DIV/0!	#DIV/0!
hsa-miR-550-001544																			hsa-miR-550-001544	#DIV/0!	#DIV/0!
hsa-miR-550-002410																			hsa-miR-550-002410	#DIV/0!	#DIV/0!
hsa-miR-551a-001519																			hsa-miR-551a-001519	#DIV/0!	#DIV/0!
hsa-miR-551b#-002346																			hsa-miR-551b#-002346	#DIV/0!	#DIV/0!
hsa-miR-552-001520																			hsa-miR-552-001520	#DIV/0!	#DIV/0!
hsa-miR-553-001521																			hsa-miR-553-001521	#DIV/0!	#DIV/0!
hsa-miR-554-001522																			hsa-miR-554-001522	#DIV/0!	#DIV/0!
hsa-miR-555-001523																			hsa-miR-555-001523	#DIV/0!	#DIV/0!
hsa-miR-557-001525																			hsa-miR-557-001525	#DIV/0!	#DIV/0!
hsa-miR-558-001526																			hsa-miR-558-001526	#DIV/0!	#DIV/0!
hsa-miR-559-001527																			hsa-miR-559-001527	#DIV/0!	#DIV/0!
hsa-miR-562-001529																			hsa-miR-562-001529	#DIV/0!	#DIV/0!
hsa-miR-563-001530																			hsa-miR-563-001530	#DIV/0!	#DIV/0!
hsa-miR-564-001531																			hsa-miR-564-001531	#DIV/0!	#DIV/0!
hsa-miR-566-001533																			hsa-miR-566-001533	#DIV/0!	#DIV/0!
hsa-miR-567-001534																			hsa-miR-567-001534	#DIV/0!	#DIV/0!
hsa-miR-569-001536																			hsa-miR-569-001536	#DIV/0!	#DIV/0!
hsa-miR-571-001613																			hsa-miR-571-001613	#DIV/0!	#DIV/0!
hsa-miR-572-001614																			hsa-miR-572-001614	#DIV/0!	#DIV/0!
hsa-miR-573-001615																			hsa-miR-573-001615	#DIV/0!	#DIV/0!
hsa-miR-575-001617																			hsa-miR-575-001617	#DIV/0!	#DIV/0!
hsa-miR-577-002675																			hsa-miR-577-002675	#DIV/0!	#DIV/0!
hsa-miR-578-001619																			hsa-miR-578-001619	#DIV/0!	#DIV/0!
hsa-miR-580-001621																			hsa-miR-580-001621	#DIV/0!	#DIV/0!
hsa-miR-581-001622																			hsa-miR-581-001622	#DIV/0!	#DIV/0!
hsa-miR-583-001623																			hsa-miR-583-001623	#DIV/0!	#DIV/0!
hsa-miR-584-001624																			hsa-miR-584-001624	#DIV/0!	#DIV/0!
hsa-miR-585-001625																			hsa-miR-585-001625	#DIV/0!	#DIV/0!
hsa-miR-586-001539																			hsa-miR-586-001539	#DIV/0!	#DIV/0!
hsa-miR-587-001540																			hsa-miR-587-001540	#DIV/0!	#DIV/0!
hsa-miR-588-001542																			hsa-miR-588-001542	#DIV/0!	#DIV/0!
hsa-miR-589-001543																			hsa-miR-589-001543	#DIV/0!	#DIV/0!
hsa-miR-590-3P-002677																			hsa-miR-590-3P-002677	#DIV/0!	#DIV/0!
hsa-miR-591-001545																			hsa-miR-591-001545	#DIV/0!	#DIV/0!
hsa-miR-592-001546																			hsa-miR-592-001546	#DIV/0!	#DIV/0!
hsa-miR-593-001547																			hsa-miR-593-001547	#DIV/0!	#DIV/0!
hsa-miR-593-002411																			hsa-miR-593-002411	#DIV/0!	#DIV/0!
hsa-miR-595-001987																			hsa-miR-595-001987	#DIV/0!	#DIV/0!
hsa-miR-596-001550																			hsa-miR-596-001550	#DIV/0!	#DIV/0!
hsa-miR-599-001554																			hsa-miR-599-001554	#DIV/0!	#DIV/0!
hsa-miR-600-001556																			hsa-miR-600-001556	#DIV/0!	#DIV/0!
hsa-miR-601-001558																			hsa-miR-601-001558	#DIV/0!	#DIV/0!
hsa-miR-603-001566																			hsa-miR-603-001566	#DIV/0!	#DIV/0!
hsa-miR-604-001567																			hsa-miR-604-001567	#DIV/0!	#DIV/0!
hsa-miR-605-001568																			hsa-miR-605-001568	#DIV/0!	#DIV/0!
hsa-miR-606-001569																			hsa-miR-606-001569	#DIV/0!	#DIV/0!
hsa-miR-607-001570																			hsa-miR-607-001570	#DIV/0!	#DIV/0!
hsa-miR-608-001571																			hsa-miR-608-001571	#DIV/0!	#DIV/0!
hsa-miR-609-001573																			hsa-miR-609-001573	#DIV/0!	#DIV/0!
hsa-miR-613-001586																			hsa-miR-613-001586	#DIV/0!	#DIV/0!
hsa-miR-614-001587																			hsa-miR-614-001587	#DIV/0!	#DIV/0!
hsa-miR-616-001589																			hsa-miR-616-001589	#DIV/0!	#DIV/0!
hsa-miR-617-001591																			hsa-miR-617-001591	#DIV/0!	#DIV/0!
hsa-miR-620-002672																			hsa-miR-620-002672	#DIV/0!	#DIV/0!
hsa-miR-621-001598																			hsa-miR-621-001598	#DIV/0!	#DIV/0!
hsa-miR-622-001553																			hsa-miR-622-001553	#DIV/0!	#DIV/0!
hsa-miR-623-001555																			hsa-miR-623-001555	#DIV/0!	#DIV/0!
hsa-miR-624-001557																			hsa-miR-624-001557	#DIV/0!	#DIV/0!
hsa-miR-625#-002432	27.6586	27.698	29.5327	28.9644	22.4542	21.0495	19.8735	21.3756	20.9331	21.0886	22.1647	20.5776	28.8998	29.9335	29.7574	30.8954			hsa-miR-625#-002432	0.905086	0.925281
hsa-miR-626-001559																			hsa-miR-626-001559	#DIV/0!	#DIV/0!
hsa-miR-628-3p-002434																			hsa-miR-628-3p-002434	#DIV/0!	#DIV/0!
hsa-miR-629-001562																			hsa-miR-629-001562	#DIV/0!	#DIV/0!
hsa-miR-630-001563																			hsa-miR-630-001563	#DIV/0!	#DIV/0!
hsa-miR-631-001564																			hsa-miR-631-001564	#DIV/0!	#DIV/0!
hsa-miR-633-001574																			hsa-miR-633-001574	#DIV/0!	#DIV/0!
hsa-miR-634-001576																			hsa-miR-634-001576	#DIV/0!	#DIV/0!
hsa-miR-635-001578																			hsa-miR-635-001578	#DIV/0!	#DIV/0!
hsa-miR-637-001581																			hsa-miR-637-001581	#DIV/0!	#DIV/0!
hsa-miR-638-001582																			hsa-miR-638-001582	#DIV/0!	#DIV/0!
hsa-miR-639-001583																			hsa-miR-639-001583	#DIV/0!	#DIV/0!
hsa-miR-640-001584																			hsa-miR-640-001584	#DIV/0!	#DIV/0!
hsa-miR-641-001585																			hsa-miR-641-001585	#DIV/0!	#DIV/0!
hsa-miR-643-001594																			hsa-miR-643-001594	#DIV/0!	#DIV/0!
hsa-miR-644-001596																			hsa-miR-644-001596	#DIV/0!	#DIV/0!
hsa-miR-645-001597																			hsa-miR-645-001597	#DIV/0!	#DIV/0!
hsa-miR-646-001599																			hsa-miR-646-001599	#DIV/0!	#DIV/0!
hsa-miR-647-001600																			hsa-miR-647-001600	#DIV/0!	#DIV/0!
hsa-miR-648-001601																			hsa-miR-648-001601	#DIV/0!	#DIV/0!
hsa-miR-649-001602																			hsa-miR-649-001602	#DIV/0!	#DIV/0!
hsa-miR-650-001603																			hsa-miR-650-001603	#DIV/0!	#DIV/0!
hsa-miR-656-001510																			hsa-miR-656-001510	#DIV/0!	#DIV/0!
hsa-miR-657-001512																			hsa-miR-657-001512	#DIV/0!	#DIV/0!
hsa-miR-658-001513																			hsa-miR-658-001513	#DIV/0!	#DIV/0!
hsa-miR-659-001514																			hsa-miR-659-001514	#DIV/0!	#DIV/0!
hsa-miR-661-001606																			hsa-miR-661-001606	#DIV/0!	#DIV/0!
hsa-miR-662-001607																			hsa-miR-662-001607	#DIV/0!	#DIV/0!
hsa-miR-663B-002857																			hsa-miR-663B-002857	#DIV/0!	#DIV/0!
hsa-miR-664-002897																			hsa-miR-664-002897	#DIV/0!	#DIV/0!
hsa-miR-665-002681																			hsa-miR-665-002681	#DIV/0!	#DIV/0!
hsa-miR-668-001992																			hsa-miR-668-001992	#DIV/0!	#DIV/0!
hsa-miR-675-002005																			hsa-miR-675-002005	#DIV/0!	#DIV/0!
hsa-miR-708#-002342																			hsa-miR-708#-002342	#DIV/0!	#DIV/0!
hsa-miR-7-2#-002314																			hsa-miR-7-2#-002314	#DIV/0!	#DIV/0!
hsa-miR-720-002895																			hsa-miR-720-002895	#DIV/0!	#DIV/0!
hsa-miR-744#-002325																			hsa-miR-744#-002325	#DIV/0!	#DIV/0!
hsa-miR-765-002643																			hsa-miR-765-002643	#DIV/0!	#DIV/0!
hsa-miR-766-001986	29.9709	28.0057	29.4125	29.2965	24.4582	23.7106	24.7777	24.0519	24.3298	26.8307	23.8094	23.8364	28.3927	28.9125	27.7609	31.0673			hsa-miR-766-001986	0.958	0.950613
hsa-miR-767-3p-001995																			hsa-miR-767-3p-001995	#DIV/0!	#DIV/0!
hsa-miR-767-5p-001993																			hsa-miR-767-5p-001993	#DIV/0!	#DIV/0!
hsa-miR-769-3p-002003																			hsa-miR-769-3p-002003	#DIV/0!	#DIV/0!
hsa-miR-769-5p-001998																			hsa-miR-769-5p-001998	#DIV/0!	#DIV/0!
hsa-miR-770-5p-002002																			hsa-miR-770-5p-002002	#DIV/0!	#DIV/0!
hsa-miR-802-002004																			hsa-miR-802-002004	#DIV/0!	#DIV/0!
hsa-miR-875-5p-002203																			hsa-miR-875-5p-002203	#DIV/0!	#DIV/0!
hsa-miR-888#-002213																			hsa-miR-888#-002213	#DIV/0!	#DIV/0!
hsa-miR-892b-002214																			hsa-miR-892b-002214	#DIV/0!	#DIV/0!
hsa-miR-9#-002231																			hsa-miR-9#-002231	#DIV/0!	#DIV/0!
hsa-miR-920-002150																			hsa-miR-920-002150	#DIV/0!	#DIV/0!
hsa-miR-921-002151																			hsa-miR-921-002151	#DIV/0!	#DIV/0!
hsa-miR-922-002152																			hsa-miR-922-002152	#DIV/0!	#DIV/0!
hsa-miR-924-002154																			hsa-miR-924-002154	#DIV/0!	#DIV/0!
hsa-miR-92a-1#-002137																			hsa-miR-92a-1#-002137	#DIV/0!	#DIV/0!
hsa-miR-92a-2#-002138																			hsa-miR-92a-2#-002138	#DIV/0!	#DIV/0!
hsa-miR-92b#-002343																			hsa-miR-92b#-002343	#DIV/0!	#DIV/0!
hsa-miR-93#-002139	32.6356	30.5277	34.2791	33.9688	30.769	28.7716	28.6547	28.0533	28.9565	28.8798	28.4903	28.9995	31.7779	30.3667	31.6897	33.9872			hsa-miR-93#-002139	0.93216	0.937506
hsa-miR-933-002176																			hsa-miR-933-002176	#DIV/0!	#DIV/0!
hsa-miR-934-002177																			hsa-miR-934-002177	#DIV/0!	#DIV/0!
hsa-miR-935-002178																			hsa-miR-935-002178	#DIV/0!	#DIV/0!
hsa-miR-936-002179																			hsa-miR-936-002179	#DIV/0!	#DIV/0!
hsa-miR-937-002180																			hsa-miR-937-002180	#DIV/0!	#DIV/0!
hsa-miR-938-002181																			hsa-miR-938-002181	#DIV/0!	#DIV/0!
hsa-miR-939-002182																			hsa-miR-939-002182	#DIV/0!	#DIV/0!
hsa-miR-941-002183																			hsa-miR-941-002183	#DIV/0!	#DIV/0!
hsa-miR-942-002187																			hsa-miR-942-002187	#DIV/0!	#DIV/0!
hsa-miR-943-002188																			hsa-miR-943-002188	#DIV/0!	#DIV/0!
hsa-miR-944-002189																			hsa-miR-944-002189	#DIV/0!	#DIV/0!
hsa-miR-96#-002140																			hsa-miR-96#-002140	#DIV/0!	#DIV/0!
hsa-miR-99a#-002141																			hsa-miR-99a#-002141	#DIV/0!	#DIV/0!
hsa-miR-99b#-002196																			hsa-miR-99b#-002196	#DIV/0!	#DIV/0!
mmu-let-7d#-001178																			mmu-let-7d#-001178	#DIV/0!	#DIV/0!
rno-miR-29c#-001818																			rno-miR-29c#-001818	#DIV/0!	#DIV/0!
rno-miR-7#-001338																			rno-miR-7#-001338	#DIV/0!	#DIV/0!
RNU44-001094																			RNU44-001094	#DIV/0!	#DIV/0!
RNU48-001006																			RNU48-001006	#DIV/0!	#DIV/0!
U6 snRNA-001973																			U6 snRNA-001973	#DIV/0!	#DIV/0!
U6 snRNA-001973	29.4197	30.4665	30.3057	29.2637	22.2378	22.7304	22.7631	20.1031	22.2463	23.633	22.1067	18.708	24.9878	25.8626	25.5705	28.1622			U6 snRNA-001973	0.909231	0.933685
U6 snRNA-001973	28.482	30.1901	29.6223	28.5636	23.1079	23.2022	22.0672	20.08	21.7232	22.7892	22.1703	19.3274	24.7239	26.1477	26.4066	35.696			U6 snRNA-001973	0.938195	0.935669
U6 snRNA-001973	28.8295	31.8898	33.6167	30.4277	23.6968	23.2055	22.2819	19.4609	22.0998	23.696	21.3063	19.118	23.8466	26.5885	26.035	30.7118			U6 snRNA-001973	0.921413	0.936277
These values reflect the loaded mass of template cDNA for each sample																		All Ct values representing a specific miRNA were kept out of these calculations if even just one of them corresponded to a flagged well (see sheet 3).
Median Ct value for each sample	28.9248	28.4369	29.5775	29.2801	25.3156	23.9308	24.888	23.5457	24.2331	25.2634	23.6575	24.3994	26.9951	27.3661	27.7576	30.7555
Mean Ct value for each sample	29.0103	28.4288	29.6761	29.9136	25.5541	24.1918	24.2565	23.3064	23.8415	25.0087	24.0492	23.2627	27.0883	27.6364	27.8314	30.4211
