# Supplementary material for: Expression and Regulatory Network Analysis of miR-140-3p, a New Potential Serum Biomarker for Autism Spectrum Disorder
Source: Front Mol Neurosci. 2017 Aug 10;10:250. doi: 10.3389/fnmol.2017.00250 (PMC5554380; doi:10.3389/fnmol.2017.00250)
Supplement: Supplementary File 2 — Data from network expression analysis. [file DataSheet2.xlsx]

## Sheet: Index
1. Human ASD high-throughput gene expression datasets retrieved from GEO DataSets and ArrayExpress.
2. Expression analysis of node genes within miR-140-3p-mediated regulatory network in human ASD high-throughput gene expression datasets retrieved from GEO DataSets and ArrayExpress.
3. Twelve genes from miR-140-3p-mediated regulatory network are DE (log2FC cut-off = 1) in whole blood of ASD patients compared to NCs.

## Sheet: 1. Datasets Info
Dataset ID	Dataset Accession	Dataset Reference	Dataset Source	Dataset Sample size	Tissue	Analysis type
200018123 (GPL570 platform)	GSE18123	Kong et al., 2012	GEO Datasets	31 ASD vs 33 NC	blood	Raw data analysed with GEO2R
200026415	GSE26415	Kuwano et al., 2011	GEO Datasets	21 ASD vs 21 NC	blood	Raw data analysed with GEO2R
200028521	GSE28521	Voineagu et al., 2011	GEO Datasets	39 ASD vs 40 NC	Cerebellum, Frontal cortex and Temporal cortex	Raw data analysed with GEO2R
200038609 (GPL10558 platform)	GSE38609	Ginsberg et al., 2012	GEO Datasets	18 ASD vs 18 NC	Cerebellar and BA19 (occipital) brain tissues	Raw data analysed with GEO2R
E-GEOD-6575/200006575	GSE6575	Gregg et al., 2008	ArrayExpress	35 ASD vs 12 NC	blood	Raw data analysed with MeV
E-GEOD-29691/200029691	GSE29691	Missing	ArrayExpress	2 ASD vs 13 NC	blood	Raw data analysed with MeV

## Sheet: 2. Expression analysis
		blood		blood		brain*		brain**		blood		blood			*Cerebellum, Frontal cortex and Temporal cortex
		200018123-GPL570		200026415		200028521		200038609-GPL10558		E-GEOD-6575		E-GEOD-29691			**cerebellar and BA19 (occipital) brain tissues
		limma test		limma test		limma test		limma test		Tusher SAM test		Tusher SAM test
		log2FC	adj. p-value	log2FC	adj. p-value	log2FC	adj. p-value	log2FC	adj. p-value	log2FC	q-value	log2FC	q-value
202820_at (AHR)	AHR	0.546943	0.0355
211277_x_at (APP)	APP											0.207448	0.042653
A_24_P167473 (ARPC3)	ARPC3			-0.437342	0.002745
ILMN_1655561 (ARPC3)								-0.666	0.007494
225231_at (CBL)	CBL	0.418904	0.0465
243475_at (CBL)												-0.198041	0.0228569
ILMN_1716080 (CBL)								0.229	0.0065102
204609_at (CCDC85B)	CCDC85B											0.16304	0.0272792
204610_s_at (CCDC85B)												-1.5454	0.011244
ILMN_1657332 (CCDC85B)								-0.439	0.009509
210031_at (CD247)	CD247											-0.98473	0.0235511
A_23_P34676 (CD247)				-0.385499	0.049512
205456_at (CD3E)	CD3E											-1.77002	0.010947
A_24_P295999 (CD4)	CD4			0.328762	0.023239
A_23_P139958 (CDK8)	CDK8			-0.612622	0.001568
203461_at (CHD2)	CHD2											0.37567	0.0210651
201953_at (CIB1)	CIB1											-1.19276	0.0180231
A_23_P257638 (CIB1)				-0.298713	0.037941
A_23_P17393 (CSE1L)	CSE1L			-0.450846	0.006186
203392_s_at (CTBP1)	CTBP1											-2.50082	0.00872469
212863_x_at (CTBP1)												-1.67883	0.0137053
213980_s_at (CTBP1)												-0.889263	0.0211205
201220_x_at (CTBP2)	CTBP2									0.238319	0.0305023
210554_s_at (CTBP2)										0.226571	0.0395786
210835_s_at (CTBP2)										0.243098	0.0305023
201697_s_at (DNMT1)	DNMT1									0.276241	0.0341626
2028_s_at (E2F1)	E2F1											0.216337	0.036958
211627_x_at (ESR1)	ESR1											0.371669	0.0240967
A_23_P200728 (FCGR3A)	FCGR3A			-0.379097	0.024873
A_23_P122304 (HDAC2)	HDAC2			-0.50886	0.001977
ILMN_1806023 (JUN)	JUN					0.473322	0.000337	0.736	0.0037958
A_32_P159651 (KAT2B)	KAT2B			-0.839598	0.000488
204890_s_at (LCK)	LCK											-1.12105	0.0196905
211537_x_at (MAP3K7)	MAP3K7											-1.06798	0.0228569
A_23_P500773 (MAP3K7)				-0.602029	0.000718
218215_s_at (NR1H2)	NR1H2											-1.27568	0.013456
A_24_P78540 (NR2C1)	NR2C1			-0.690507	0.00076
A_23_P214059 (NR3C1)	NR3C1			-0.320193	0.040914
A_24_P214754 (NR3C1)				-0.428379	0.014124
A_24_P787914 (NR3C1)				-0.986974	0.000335
A_23_P392470 (NR3C2)	NR3C2			-0.50619	0.006278
A_23_P211007 (NRIP1)	NRIP1			-0.496702	0.006903
238837_at (PHF8)	PHF8											1.01754	0.0308181
ILMN_1782385 (POLR2A)	POLR2A							0.641	0.0235763
37152_at (PPARD)	PPARD									0.194041	0
ILMN_1750062 (PPARGC1A)	PPARGC1A					-0.291305	0.031588
1565358_at (RARA)	RARA											-6.67688	0
A_23_P207842 (RARA)				0.75338	0.031431
ILMN_1659206 (RARA)								0.427	0.0083794
A_23_P219176 (RXRA)	RXRA			0.42575	0.004643
209148_at (RXRB)	RXRB											-0.548093	0.0324656
225289_at (STAT3)	STAT3											-1.13165	0.0147685
ILMN_1663618 (STAT3)								0.285	0.0341623
ILMN_2401978 (STAT3)								0.446	0.0117605
216711_s_at (TAF1)	TAF1											1.14454	0.00720735
227205_at (TAF1)												1.25065	0.0132363
A_32_P192615 (TAF1)				-0.463958	0.015295
204100_at (THRA)	THRA											0.153686	0.0450263
ILMN_1718182 (THRA)						0.148334	0.043663
204253_s_at (VDR)	VDR											0.243668	0.0496935
A_23_P40078 (XPO1)	XPO1			-0.50225	0.002644
A_23_P131723 (YWHAQ)	YWHAQ			-0.459003	0.005792
A_24_P199905 (YWHAQ)				-0.483336	0.003801
A_32_P154256 (YWHAQ)				-0.466401	0.005266
A_32_P202057 (YWHAQ)				-0.457781	0.008022
1555613_a_at (ZAP70)	ZAP70											-1.90599	0.0207661

## Sheet: 3. DE node genes in blood
blood, E-GEOD-29691
Probe ID	Gene Symbol	log2FC	Tusher SAM test q-value
204610_s_at	CCDC85B	-1.5454	0.011244
205456_at	CD3E	-1.77002	0.010947
201953_at	CIB1	-1.19276	0.0180231
203392_s_at	CTBP1	-2.50082	0.00872469
212863_x_at		-1.67883	0.0137053
204890_s_at	LCK	-1.12105	0.0196905
211537_x_at	MAP3K7	-1.06798	0.0228569
218215_s_at	NR1H2	-1.27568	0.013456
238837_at	PHF8	1.01754	0.0308181
1565358_at	RARA	-6.67688	0
225289_at	STAT3	-1.13165	0.0147685
216711_s_at	TAF1	1.14454	0.00720735
227205_at		1.25065	0.0132363
1555613_a_at	ZAP70	-1.90599	0.0207661
