# Supplementary material for: Expression and Regulatory Network Analysis of miR-140-3p, a New Potential Serum Biomarker for Autism Spectrum Disorder
Source: Front Mol Neurosci. 2017 Aug 10;10:250. doi: 10.3389/fnmol.2017.00250 (PMC5554380; doi:10.3389/fnmol.2017.00250)
Supplement: Supplementary File 3 — ΔCt values for miR-30d, miR-140-3p, miR-148a*, and miR-222. [file DataSheet3.xlsx]

## Sheet: Index
1. ΔCt values for miR-30d, miR-148a*, and miR-222, that were not differentially expressed.
2. ΔCt values for miR-140-3p, the only differentially expressed miRNA.

## Sheet: 1. Not differentially expressed
Participant	miR-30d ∆Ct value	miR-148a* ∆Ct value	miR-222 ∆Ct value			miR-30d	miR-148a*	miR-222
ASD001	-3.2265	6.12386	0.647095		ASD	19	20	20
ASD002	-3.60773	5.85282	0.840877		NC	19	20	18
ASD003	-3.90244	5.19128	0.911479		TS	19	20	20
ASD004	-3.30176	6.16246	0.702777		TSASD	19	20	20
ASD005	-3.21192	5.71726	1.27123
ASD006	-3.62165	6.57201	0.625317
ASD007	-2.7117	6.59748	0.980401
ASD008	-3.21577	5.93661	0.995579
ASD010	-2.81214	6.13873	0.90352
ASD011	-2.16233	6.92651	2.16974
ASD012	-2.58604	6.2454	1.20842
ASD013	-3.67515	6.17942	1.20158
ASD014	-3.47973	5.63541	0.688236
ASD015	-3.93732	5.17487	-0.048805
ASD023	-2.39374	6.8535	0.647449
ASD024	-3.41251	4.79021	0.669905
ASD025	-1.89318	7.1101	1.17569
ASD026	-2.48778	6.91961	1.04845
ASD027	-3.08359	6.50759	0.970596
ASD029	NA	7.26737	0.236481
NC001	-3.77764	5.28278	0.551254
NC002	-3.47553	6.38792	1.69281
NC003	-4.50319	4.4118	-0.168908
NC004	-2.97343	6.54971	1.05465
NC005	-2.42762	7.29834	1.19106
NC006	-3.48727	6.33891	0.351696
NC007	-3.25629	15.0413	NA
NC008	-4.03235	5.00959	0.303062
NC009	-2.89627	6.20914	1.02109
NC010	-2.81916	5.84719	NA
NC011	-3.10158	6.30027	1.45016
NC012	-3.13869	5.46062	0.497422
NC013	-2.12982	6.62832	1.70209
NC014	-2.93096	6.4342	0.869914
NC016	-3.09714	5.58021	0.368118
NC018	-0.761379	9.35683	1.80929
NC019	-2.16258	6.74715	1.85595
NC020	-1.65729	7.53881	0.816532
NC021	-2.15043	6.9014	0.790572
NC022	NA	6.61002	0.697014
TS001	-3.12969	5.82524	0.38052
TS004	-4.78423	4.74111	0.246945
TS005	-3.99976	5.35508	0.142959
TS006	-3.29148	5.84768	0.407028
TS007	-3.46474	5.92971	1.00288
TS008	-2.94002	6.6148	0.975786
TS009	-3.81724	5.83441	0.505745
TS011	-3.26629	5.79602	0.979839
TS013	-2.52198	6.54635	1.17416
TS014	-2.61448	13.2375	1.32287
TS015	-3.34143	7.3711	1.21223
TS016	-3.1944	6.24871	0.917611
TS017	-3.02064	5.77268	1.03397
TS019	-1.26356	7.81289	1.46487
TS020	-3.1517	4.94558	0.544483
TS021	-2.79999	14.0383	1.33945
TS022	-2.5867	6.68556	1.10205
TS023	-2.14299	6.84724	1.27549
TS024	-2.25571	6.7537	1.09654
TS025	NA	11.117	1.18452
TSASD001	-3.30209	5.37419	0.936565
TSASD002	-3.44924	5.33682	0.877397
TSASD003	-2.17998	6.36786	1.72461
TSASD004	-2.84266	6.06647	1.04636
TSASD005	-2.61394	7.0235	1.72448
TSASD006	-3.68018	4.9824	0.180119
TSASD010	-2.48804	5.80143	1.56326
TSASD013	-3.06511	6.44142	1.22948
TSASD016	-3.39137	7.00554	0.975287
TSASD020	-3.1389	6.34894	1.3093
TSASD023	-3.45788	8.17605	0.949745
TSASD026	-4.28956	6.86912	0.895778
TSASD030	-2.99133	4.31894	0.835183
TSASD033	-2.34712	6.91492	1.5611
TSASD034	-2.60162	5.6245	1.09443
TSASD040	-2.22274	8.44702	0.631409
TSASD043	-2.20113	5.32514	0.197311
TSASD050	-2.12486	7.14056	1.10863
TSASD051	-1.62969	8.04185	1.21239
TSASD052	NA	7.57147	0.997341

## Sheet: 2. miR-140-3p
Participant	miR-140-3p ∆Ct value			miR-140-3p
ASD001	2.39683		ASD	30
ASD002	1.47377		NC	25
ASD003	2.18957		TS	24
ASD004	2.30402		TSASD	25
ASD005	2.01776
ASD006	2.22097
ASD007	1.90489
ASD008	1.90881
ASD009	2.99057
ASD010	3.04465
ASD012	2.99092
ASD013	2.79665
ASD014	1.46197
ASD015	2.17582
ASD017	1.35839
ASD018	1.47064
ASD019	1.06073
ASD020	1.99513
ASD021	2.30188
ASD022	2.29453
ASD023	2.71352
ASD024	2.64937
ASD025	3.82595
ASD026	3.21296
ASD027	2.91458
ASD028	3.63365
ASD029	2.14711
ASD030	2.1549
ASD031	3.6992
ASD032	2.38198
NC001	3.10085
NC002	2.86168
NC003	1.81252
NC004	3.52555
NC005	3.6954
NC006	2.28078
NC007	3.23099
NC008	1.97415
NC009	2.737
NC010	2.53679
NC011	2.46081
NC012	1.98301
NC013	3.11162
NC014	2.45755
NC016	2.68149
NC017	3.60241
NC018	4.35232
NC019	4.26865
NC020	3.05517
NC021	2.69039
NC022	2.80884
NC023	2.23889
NC026	3.37841
NC027	2.73016
NC028	3.25184
TS001	2.99236
TS004	2.11091
TS005	2.2574
TS006	3.19562
TS007	2.58059
TS008	3.29802
TS009	1.98062
TS011	3.05387
TS013	4.38589
TS014	2.35805
TS015	3.30956
TS016	2.49722
TS017	2.93161
TS019	4.06143
TS020	2.1029
TS021	2.76015
TS022	3.21251
TS023	3.51658
TS024	2.9832
TS025	3.39572
TS026	2.83371
TS027	4.16355
TS030	2.96717
TS033	2.8774
TSASD001	3.46431
TSASD002	3.5011
TSASD003	4.59989
TSASD004	4.01311
TSASD005	3.56774
TSASD006	2.9864
TSASD007	3.33716
TSASD010	4.52454
TSASD013	3.41849
TSASD016	2.13311
TSASD019	4.83619
TSASD020	3.29082
TSASD023	2.89072
TSASD026	2.13333
TSASD030	3.03437
TSASD033	3.94868
TSASD034	3.90102
TSASD037	2.21112
TSASD040	2.89283
TSASD043	2.06173
TSASD046	2.16982
TSASD049	2.48425
TSASD050	3.8579
TSASD051	3.50308
TSASD052	2.85192
