# Supplementary material for: Expression and Regulatory Network Analysis of miR-140-3p, a New Potential Serum Biomarker for Autism Spectrum Disorder
Source: Front Mol Neurosci. 2017 Aug 10;10:250. doi: 10.3389/fnmol.2017.00250 (PMC5554380; doi:10.3389/fnmol.2017.00250)
Supplement: Supplementary File 4 — ΔCt values for miR-140-3p and neuropsychiatric scores of all participants. [file DataSheet4.xlsx]

## Sheet: Index
1. ΔCt values for miR-140-3p and neuropsychiatric scores of all participants.

## Sheet: 1. Correlation raw data
Participant	∆Ct value	IQ	YGTSS	ADOS Communication item	ADOS Social interaction item	ADOS Imagination item	ADOS Repetitive and restricted behaviors item
ASD001	2.39683	58	0	6	9	1	3
ASD002	1.47377	80	0	8	10	2	4
ASD003	2.18957	55	0	5	7	1	3
ASD004	2.30402	97	0	6	8	1	4
ASD005	2.01776	71	0	4	6	2	2
ASD006	2.22097	58	0	12	5	3	3
ASD007	1.90489	66	0	5	7	2	4
ASD008	1.90881	70	0	6	9	2	4
ASD009	2.99057	30	0	10	9	3	5
ASD010	3.04465	57	0	9	10	3	4
ASD012	2.99092	23	0	7	10	2	6
ASD013	2.79665	25	0	12	6	1	5
ASD014	1.46197	48	0	8	7	2	5
ASD015	2.17582	35	0	6	9	2	7
ASD017	1.35839	36	0	6	7	4	6
ASD018	1.47064	70	0	6	8	2	2
ASD019	1.06073	30	0	10	8	4	3
ASD020	1.99513	93	0	2	4	6	2
ASD021	2.30188	34	0	10	8	3	2
ASD022	2.29453	55	0	4	9	13	1
ASD023	2.71352	77	0	7	11	2	8
ASD024	2.64937	46	0	7	10	1	6
ASD025	3.82595	80	0	11	9	3	3
ASD026	3.21296	59	0	6	7	2	3
ASD027	2.91458	92	0	12	6	2	3
ASD028	3.63365	52	0	6	14	4	3
ASD029	2.14711	55	0	10	5	1	3
ASD030	2.1549	54	0	5	6	7	4
ASD031	3.6992	40	0	4	11	4	4
ASD032	2.38198	102	0	4	5	2	6
NC001	3.10085	91	0	0	0	0	0
NC002	2.86168	84	4	0	0	0	0
NC003	1.81252	86	3	0	0	0	0
NC004	3.52555	100	3	0	0	0	0
NC005	3.6954	108	5	0	0	0	0
NC006	2.28078	101	0	0	0	0	0
NC007	3.23099	77	0	0	0	0	0
NC008	1.97415	81	2	0	0	0	0
NC009	2.737	93	6	0	0	0	0
NC010	2.53679	107	2	0	0	0	0
NC011	2.46081	87	2	0	0	0	0
NC012	1.98301	106	2	0	0	0	0
NC013	3.11162	104	0	0	0	0	0
NC014	2.45755	92	0	0	0	0	0
NC016	2.68149	102	5	0	0	0	0
NC017	3.60241	102	0	0	0	0	0
NC018	4.35232	103	0	0	0	0	0
NC019	4.26865	84	1	0	0	0	0
NC020	3.05517	97	2	0	0	0	0
NC021	2.69039	94	1	0	0	0	0
NC022	2.80884	98	3	0	0	0	0
NC023	2.23889	100	2	0	0	0	0
NC026	3.37841	83	1	0	0	0	0
NC027	2.73016	95	3	0	0	0	0
NC028	3.25184	89	2	0	0	0	0
TS001	2.99236	83	7	0	0	0	0
TS004	2.11091	102	27	0	0	0	4
TS005	2.2574	83	15	0	0	0	3
TS006	3.19562	109	10	0	0	0	2
TS007	2.58059	115	16	0	0	0	0
TS008	3.29802	89	17	0	0	0	5
TS009	1.98062	114	24	0	0	0	6
TS011	3.05387	76	19	0	0	0	2
TS013	4.38589	58	30	0	0	0	2
TS014	2.35805	106	10	0	0	0	3
TS015	3.30956	109	17	0	0	0	2
TS016	2.49722	91	23	0	0	0	2
TS017	2.93161	69	38	0	0	0	1
TS019	4.06143	120	6	0	0	0	2
TS020	2.1029	90	10	0	0	0	4
TS021	2.76015	120	15	0	0	0	4
TS022	3.21251	103	20	0	0	0	0
TS023	3.51658	85	21	0	0	0	1
TS024	2.9832	84	14	0	0	0	1
TS025	3.39572	110	15	0	0	0	2
TS026	2.83371	45	25	2	1	1	3
TS027	4.16355	95	8	0	0	0	1
TS030	2.96717	102	11	0	0	0	4
TS033	2.8774	90	12	0	0	0	4
TSASD001	3.46431	35	17	5	4	1	3
TSASD002	3.5011	66	16	6	7	1	2
TSASD003	4.59989	50	23	4	6	2	2
TSASD004	4.01311	53	17	4	4	0	2
TSASD005	3.56774	88	21	5	6	1	4
TSASD006	2.9864	30	20	6	8	2	2
TSASD007	3.33716	79	45	12	10	9	5
TSASD010	4.52454	68	19	5	7	1	4
TSASD013	3.41849	54	38	4	10	1	2
TSASD016	2.13311	112	11	7	11	2	6
TSASD019	4.83619	45	12	12	18	11	5
TSASD020	3.29082	52	21	2	5	0	5
TSASD023	2.89072	82	15	8	8	2	2
TSASD026	2.13333	102	20	6	9	0	7
TSASD030	3.03437	103	24	7	11	2	8
TSASD033	3.94868	52	15	7	10	1	2
TSASD034	3.90102	80	29	11	8	3	3
TSASD037	2.21112	43	25	11	20	12	2
TSASD040	2.89283	80	12	5	5	0	2
TSASD043	2.06173	65	12	2	7	0	0
TSASD046	2.16982	112	11	10	4	14	3
TSASD049	2.48425	79	20	12	11	10	5
TSASD050	3.8579	109	25	2	6	0	1
TSASD051	3.50308	85	33	3	8	1	2
TSASD052	2.85192	50	52	4	9	1	5
